# Supplementary material for: Comparing fourteen consensus biomarkers of aging: epigenetic pace of aging as the strongest predictor of mortality in BASE-II
Source: Biomark Res. 2026 Mar 6;14:37. doi: 10.1186/s40364-026-00909-z (PMC13063672; doi:10.1186/s40364-026-00909-z)
Supplement: Supplementary file 2 — Supplementary Material 2 [file 40364_2026_909_MOESM2_ESM.xlsx]

## Sheet: STable3
Supplementary Table 3: Frequency of recorded causes of death in subgroup of BASE-II participants with available death certificates at the time of writing.
Cause of Death	n	%
Neoplasms	78	43.3
Diseases of the circulatory system	46	25.6
Diseases of the nervous system	18	10
Diseases of the respiratory system	9	5
unknown cause of death	6	3.3
other cause of death	5	2.8
Certain infectious and parasitic diseases	3	1.7
not classified cause of death	3	1.7
Codes for special purposes	3	1.7
Injury, poisoning and certain other consequences of external causes	3	1.7
Symptoms, signs and abnormal clinical and laboratory findings, not elsewhere classified	2	1.1
Endocrine, nutritional and metabolic diseases	1	0.6
Diseases of the digestive system	1	0.6
Mental and behavioural disorders	1	0.6
Suicide	1	0.6

## Sheet: STable4
Supplementary Table 4: Descriptive statistics of variables at T0 in the first imputed dataset.
		All					Alive					Deceased
Variables	Level	n	Mean/%	SD	Min	Max	n	Mean/%	SD	Min	Max	n	Mean/%	SD	Min	Max	SMD (alive vs. deceased)
GDF15 (DNAmGDF15)		1083	1091.85	128.637	698.365	1571.06	993	1090.577	127.178	756.993	1571.06	90	1105.892	143.79	698.365	1477.78	0.113
CRP		1671	2.006	3.028	0.15	50	1355	1.955	3.033	0.15	50	316	2.227	3	0.15	25.4	0.09
IL-6		1671	2.755	3.12	0	30.12	1355	2.629	2.939	0	30.12	316	3.298	3.758	0.03	29.3	0.198
Muscle Mass		1671	0.799	0.183	0.377	1.473	1355	0.795	0.182	0.377	1.391	316	0.819	0.188	0.431	1.473	0.132
Hand Grip Strength		1671	34.016	9.705	9.5	64.5	1355	33.954	9.776	9.5	64.5	316	34.28	9.407	15	61	0.034
Gait Speed		1671	3.64	0.755	2.08	9.6	1355	3.601	0.707	2.08	9.6	316	3.806	0.917	2.2	9.6	0.251
Cognitive Health (DSST)		1671	44.359	8.492	5	74	1355	44.797	8.176	5	74	316	42.481	9.519	10	73	0.261
Blood pressure (systolic)		1671	143.654	18.835	78	237	1355	143.122	18.809	78	237	316	145.934	18.807	92	213	0.149
Epigenetic Clock (DunedinPACE)		1083	1.005	0.107	0.583	1.421	993	1.001	0.106	0.583	1.421	90	1.043	0.119	0.764	1.408	0.372
Epigenetic Clock (Horvath DNAmAA)		1083	0.076	4.295	-15.224	15.505	993	0.062	4.233	-13.33	15.505	90	0.227	4.953	-15.224	11.873	0.036
Epigenetic Clock (Hannum DNAmAA)		1083	0.04	3.529	-11.325	19.512	993	0.019	3.544	-11.325	19.512	90	0.277	3.374	-7.78	9.744	0.075
Epigenetic Clock (PhenoAge DNAmAA)		1083	0.091	4.65	-16.721	14.608	993	0.144	4.666	-16.721	14.608	90	-0.486	4.454	-8.517	11.387	0.138
Epigenetic Clock (GrimAge DNAmAA)		1083	0.04	3.089	-10.678	10.439	993	-0.024	3.031	-8.427	10.439	90	0.747	3.61	-10.678	9.039	0.231
Epigenetic Clock (GrimAge2 DNAmAA)		1083	0.065	3.174	-11.013	11.295	993	0.018	3.095	-9.643	10.493	90	0.584	3.928	-11.013	11.295	0.16
Epigenetic Clock (PCHorvath1 DNAmAA)		1083	0.087	3.77	-11.309	16.948	993	0.09	3.715	-11.309	16.948	90	0.045	4.36	-8.891	11.534	0.011
Epigenetic Clock (PCHorvath2 DNAmAA)		1083	0.089	3.873	-12.354	17.413	993	0.066	3.814	-12.354	17.413	90	0.339	4.489	-7.498	9.639	0.065
Epigenetic Clock (PCHannum DNAmAA)		1083	0.015	3.662	-10.419	16.955	993	-0.011	3.637	-10.419	16.955	90	0.312	3.94	-8.595	9.23	0.085
Epigenetic Clock (PCPhenoAge DNAmAA)		1083	0.002	3.658	-11.385	21.537	993	-0.024	3.648	-11.385	21.537	90	0.297	3.779	-8.213	10.208	0.086
Epigenetic Clock (PCGrimAge DNAmAA)		1083	0.018	2.264	-5.881	9.184	993	-0.039	2.209	-5.881	9.184	90	0.642	2.74	-4.218	7.519	0.274
Epigenetic Clock (7-CpG DNAmAA)		1671	0.002	6.939	-22.931	26.606	1355	-0.021	6.924	-22.931	26.606	316	0.099	7.012	-19.892	26.606	0.017
Muscle Strength	not impaired	1671	1578 (94.4)				1355	1294 (95.5)				316	284 (89.9)				0.217
	impaired	1671	93 (5.6)				1355	61 (4.5)				316	32 (10.1)				0.202
Timed-Up-and-Go	not impaired	1671	1479 (88.5)				1355	1217 (89.8)				316	262 (82.9)				0.246
	impaired	1671	192 (11.5)				1355	138 (10.2)				316	54 (17.1)				0.31
Standing Balance Test (Tinetti Test, part 1)	no impaired balance	1671	1462 (87.5)				1355	1208 (89.2)				316	254 (80.4)				0.217
	possibly impaired balance	1671	209 (12.5)				1355	147 (10.8)				316	62 (19.6)				0.202
Frailty Phenotype (Fried Frailty Phenotype)	not frail	1671	1141 (68.3)				1355	963 (71.1)				316	178 (56.3)				0.246
	frail	1671	530 (31.7)				1355	392 (28.9)				316	138 (43.7)				0.31

## Sheet: STable5
Supplementary Table 5: Descriptive statistics of originally observed variables at T0 (not-imputed dataset).
		All					Alive					Deceased
Variables	Level	n	Mean/%	SD	Min	Max	n	Mean/%	SD	Min	Max	n	Mean/%	SD	Min	Max	SMD (alive vs. deceased)
GDF15 (DNAmGDF15)		1008	1091.655	128.087	698.365	1571.06	923	1090.507	126.831	756.993	1571.06	85	1104.128	141.221	698.365	1477.78	0.101
CRP (log)		1600	2.019	3.077	0.15	50	1300	1.968	3.081	0.15	50	300	2.243	3.056	0.15	25.4	0.09
IL-6 (log)		1514	2.746	3.06	0	30.12	1233	2.621	2.922	0	30.12	281	3.293	3.556	0.03	27.88	0.206
Muscle Mass		1572	0.796	0.183	0.377	1.473	1282	0.793	0.182	0.377	1.391	290	0.813	0.187	0.431	1.473	0.111
Hand Grip Strength		1638	34.118	9.664	9.5	64.5	1331	34.042	9.749	9.5	64.5	307	34.448	9.29	15	61	0.043
Gait Speed		738	3.743	0.785	2.08	9.6	612	3.716	0.737	2.08	9.6	126	3.874	0.98	2.2	8.23	0.182
Cognitive Health (DSST)		1414	44.448	8.471	5	74	1162	44.824	8.166	5	74	252	42.714	9.583	10	73	0.237
Blood pressure (systolic)		1661	143.65	18.818	78	237	1347	143.105	18.776	78	237	314	145.987	18.852	92	213	0.153
Epigenetic Clock (DunedinPACE)		1011	1.006	0.107	0.583	1.421	926	1.002	0.105	0.583	1.421	85	1.048	0.12	0.764	1.408	0.402
Epigenetic Clock (Horvath DNAmAA)		956	0.029	4.275	-15.224	15.505	875	0.013	4.197	-13.33	15.505	81	0.208	5.075	-15.224	11.873	0.042
Epigenetic Clock (Hannum DNAmAA)		956	0.006	3.532	-11.325	19.512	875	-0.024	3.544	-11.325	19.512	81	0.33	3.399	-7.78	9.744	0.102
Epigenetic Clock (PhenoAge DNAmAA)		956	0.028	4.634	-16.721	14.608	875	0.052	4.656	-16.721	14.608	81	-0.234	4.41	-8.029	11.387	0.063
Epigenetic Clock (GrimAge DNAmAA)		956	0	3.104	-10.678	10.439	875	-0.081	3.033	-8.427	10.439	81	0.874	3.694	-10.678	9.039	0.283
Epigenetic Clock (GrimAge2 DNAmAA)		956	0.005	3.206	-11.013	11.295	875	-0.059	3.113	-9.643	10.493	81	0.697	4.044	-11.013	11.295	0.21
Epigenetic Clock (PCHorvath1 DNAmAA)		956	0.037	3.831	-11.309	16.948	875	0.045	3.774	-11.309	16.948	81	-0.052	4.424	-8.891	11.534	0.024
Epigenetic Clock (PCHorvath2 DNAmAA)		956	0.044	3.921	-12.354	17.413	875	0.025	3.865	-12.354	17.413	81	0.249	4.506	-7.498	9.639	0.053
Epigenetic Clock (PCHannum DNAmAA)		956	0.027	3.691	-10.419	16.955	875	0.006	3.667	-10.419	16.955	81	0.251	3.951	-8.595	9.23	0.064
Epigenetic Clock (PCPhenoAge DNAmAA)		956	0.025	3.707	-11.385	21.537	875	-0.007	3.704	-11.385	21.537	81	0.371	3.751	-8.213	10.208	0.102
Epigenetic Clock (PCGrimAge DNAmAA)		956	0.008	2.296	-5.881	9.184	875	-0.062	2.24	-5.881	9.184	81	0.768	2.74	-4.218	7.519	0.332
Epigenetic Clock (7-CpG DNAmAA)		1395	0.018	6.907	-22.931	26.606	1133	-0.049	6.887	-22.931	22.561	262	0.308	6.998	-16.851	26.606	0.051
Muscle Strength	not impaired	1636	1549 (94.7)				1330	1272 (95.6)				306	277 (90.5)				0.203
	impaired	1636	87 (5.3)				1330	58 (4.4)				306	29 (9.5)				0.197
Timed-Up-and-Go	not impaired	1645	1457 (88.6)				1337	1201 (89.8)				308	256 (83.1)				0.231
	impaired	1645	188 (11.4)				1337	136 (10.2)				308	52 (16.9)				0.257
Standing Balance Test (Tinetti Test, part 1)	no impaired balance	1618	1419 (87.7)				1317	1175 (89.2)				301	244 (81.1)				0.203
	possibly impaired balance	1618	199 (12.3)				1317	142 (10.8)				301	57 (18.9)				0.197
Frailty Phenotype (Fried Frailty Phenotype)	not frail	1382	955 (69.1)				1127	804 (71.3)				255	151 (59.2)				0.231
	frail	1382	427 (30.9)				1127	323 (28.7)				255	104 (40.8)				0.257

## Sheet: STable6
Supplementary Table 6: Descriptive statistics of variables at T1 in the first imputed dataset.
		All					Alive					Deceased
		n	Mean/%	SD	Min	Max	n	Mean/%	SD	Min	Max	n	Mean/%	SD	Min	Max	SMD (alive vs. deceased)
IGF-1		1083	110.354	35.547	32	243	993	110.608	35.012	32	243	90	107.544	41.104	32	240	0.08
GDF15 (DNAmGDF15)		1083	1158.337	123.517	837.798	1613.78	993	1156.998	122.111	837.798	1562.32	90	1173.106	137.972	929.616	1613.78	0.124
hsCRP (log)		1083	1.392	2.501	0.04	40	993	1.371	2.449	0.04	40	90	1.617	3.021	0.04	24.4	0.089
CRP (log)		1083	2.354	3.379	0.15	34.6	993	2.325	3.281	0.15	32.4	90	2.68	4.324	0.15	34.6	0.093
Muscle Mass		1083	0.769	0.168	0.411	1.273	993	0.767	0.168	0.411	1.273	90	0.786	0.16	0.499	1.25	0.112
Hand Grip Strength		1083	27.435	9.234	6	57	993	27.513	9.326	6	57	90	26.566	8.139	9	42	0.108
Cognitive Health (DSST)		1083	40.786	8.665	2	73	993	41.073	8.501	2	73	90	37.622	9.817	4	57	0.376
Blood pressure (systolic)		1083	136.177	17.518	82.5	202	993	136.306	17.49	82.5	202	90	134.75	17.865	87.5	175.5	0.088
Epigenetic Clock (DunedinPACE)		1083	1.071	0.115	0.735	1.616	993	1.065	0.109	0.735	1.445	90	1.141	0.147	0.763	1.616	0.586
Epigenetic Clock (Horvath DNAmAA)		1083	0.022	4.699	-12.522	21.81	993	-0.049	4.686	-12.522	21.81	90	0.797	4.796	-10.415	16.504	0.178
Epigenetic Clock (Hannum DNAmAA)		1083	0.018	3.781	-10.599	15.567	993	-0.059	3.742	-10.599	13.012	90	0.863	4.117	-6.604	15.567	0.234
Epigenetic Clock (PhenoAge DNAmAA)		1083	0.023	5.38	-16.614	26.63	993	0.034	5.421	-16.614	26.63	90	-0.097	4.925	-10.93	13.227	0.025
Epigenetic Clock (GrimAge DNAmAA)		1083	0.018	3.326	-10.676	12.612	993	-0.088	3.243	-10.676	12.201	90	1.183	3.973	-9.986	12.612	0.35
Epigenetic Clock (GrimAge2 DNAmAA)		1083	0.018	3.325	-9.501	14.545	993	-0.083	3.232	-9.501	13.013	90	1.132	4.076	-8.072	14.545	0.33
Epigenetic Clock (PCHorvath1 DNAmAA)		1083	0.103	4.502	-12.944	22.048	993	0.081	4.462	-12.944	22.048	90	0.348	4.948	-8.788	18.765	0.057
Epigenetic Clock (PCHorvath2 DNAmAA)		1083	0.073	4.616	-15.23	21.33	993	0.032	4.551	-15.23	21.33	90	0.526	5.285	-10.57	16.761	0.1
Epigenetic Clock (PCHannum DNAmAA)		1083	0.053	4.203	-11.219	17.828	993	-0.025	4.135	-11.219	14.216	90	0.904	4.84	-9.337	17.828	0.206
Epigenetic Clock (PCPhenoAge DNAmAA)		1083	0.034	4.474	-11.64	27.605	993	-0.048	4.353	-11.64	27.605	90	0.937	5.592	-10.919	20.719	0.197
Epigenetic Clock (PCGrimAge DNAmAA)		1083	0.025	2.46	-7.966	9.655	993	-0.04	2.394	-7.966	9.655	90	0.737	3.024	-6.056	9.634	0.285
Epigenetic Clock (7-CpG DNAmAA)		1083	0.052	6.365	-24.868	34.422	993	0.097	6.375	-24.868	34.422	90	-0.452	6.266	-16.223	17.454	0.087
Muscle Strength	not impaired	1083	760 (70.2)				993	712 (71.7)				90	48 (53.3)				0.386
	impaired	1083	323 (29.8)				993	281 (28.3)				90	42 (46.7)				0.386
Timed-Up-and-Go	not impaired	1083	855 (78.9)				993	798 (80.4)				90	57 (63.3)				0.255
	impaired	1083	228 (21.1)				993	195 (19.6)				90	33 (36.7)				0.496
Standing Balance Test (Tinetti Test, part 1)	no impaired balance	1083	701 (64.7)				993	653 (65.8)				90	48 (53.3)				0.386
	possibly impaired balance	1083	382 (35.3)				993	340 (34.2)				90	42 (46.7)				0.386
Frailty Phenotype (Fried Frailty Phenotype)	not frail	1083	508 (46.9)				993	485 (48.8)				90	23 (25.6)				0.255
	frail	1083	575 (53.1)				993	508 (51.2)				90	67 (74.4)				0.496

## Sheet: STable7
Supplementary Table 7: Descriptive statistics of originally observed variables at T1 (not-imputed dataset).
		All					Alive					Deceased
		n	Mean/%	SD	Min	Max	n	Mean/%	SD	Min	Max	n	Mean/%	SD	Min	Max	SMD (alive vs. deceased)
IGF-1		572	107.524	32.862	32	243	522	107.113	31.403	32	243	50	111.82	45.586	32	240	0.12
GDF15 (DNAmGDF15)		1049	1158.377	123.691	837.798	1613.78	962	1156.758	122.267	837.798	1562.32	87	1176.28	137.973	929.616	1613.78	0.15
hsCRP (log)		617	1.522	2.943	0.04	40	562	1.522	2.907	0.04	40	55	1.521	3.312	0.04	24.4	0
CRP (log)		1076	2.326	3.266	0.15	34.6	987	2.293	3.151	0.15	32.4	89	2.697	4.345	0.15	34.6	0.106
Muscle Mass		652	0.775	0.17	0.411	1.273	619	0.775	0.171	0.411	1.273	33	0.776	0.169	0.512	1.155	0.002
Hand Grip Strength		1081	27.445	9.239	6	57	992	27.522	9.327	6	57	89	26.583	8.183	9	42	0.107
Cognitive Health (DSST)		1078	40.785	8.674	2	73	990	41.073	8.51	2	73	88	37.545	9.821	4	57	0.384
Blood pressure (systolic)		1064	136.137	17.565	82.5	202	979	136.228	17.506	82.5	202	85	135.082	18.307	87.5	175.5	0.064
Epigenetic Clock (DunedinPACE)		1052	1.072	0.115	0.735	1.616	965	1.065	0.109	0.735	1.445	87	1.141	0.149	0.763	1.616	0.581
Epigenetic Clock (Horvath DNAmAA)		1036	0	4.703	-12.522	21.81	952	-0.045	4.701	-12.522	21.81	84	0.515	4.714	-10.415	16.504	0.119
Epigenetic Clock (Hannum DNAmAA)		1036	0	3.772	-10.599	15.567	952	-0.067	3.735	-10.599	13.012	84	0.759	4.108	-6.604	15.567	0.211
Epigenetic Clock (PhenoAge DNAmAA)		1036	0	5.373	-16.614	26.63	952	0.012	5.417	-16.614	26.63	84	-0.133	4.881	-10.93	13.227	0.028
Epigenetic Clock (GrimAge DNAmAA)		1036	0	3.359	-10.676	12.612	952	-0.102	3.278	-10.676	12.201	84	1.152	4.012	-9.986	12.612	0.342
Epigenetic Clock (GrimAge2 DNAmAA)		1036	0	3.349	-9.501	14.545	952	-0.092	3.261	-9.501	13.013	84	1.037	4.098	-8.072	14.545	0.305
Epigenetic Clock (PCHorvath1 DNAmAA)		1036	0.06	4.505	-12.944	22.048	952	0.061	4.472	-12.944	22.048	84	0.052	4.888	-8.788	18.765	0.002
Epigenetic Clock (PCHorvath2 DNAmAA)		1036	0.054	4.622	-15.23	21.33	952	0.035	4.566	-15.23	21.33	84	0.267	5.24	-10.57	16.761	0.047
Epigenetic Clock (PCHannum DNAmAA)		1036	0.018	4.185	-11.219	17.828	952	-0.044	4.125	-11.219	14.216	84	0.721	4.786	-9.337	17.828	0.171
Epigenetic Clock (PCPhenoAge DNAmAA)		1036	-0.001	4.431	-11.64	27.605	952	-0.063	4.334	-11.64	27.605	84	0.701	5.393	-10.919	20.719	0.156
Epigenetic Clock (PCGrimAge DNAmAA)		1036	0.02	2.467	-7.966	9.655	952	-0.04	2.405	-7.966	9.655	84	0.703	3.015	-6.056	9.634	0.273
Epigenetic Clock (7-CpG DNAmAA)		1055	0.048	6.385	-24.868	34.422	969	0.106	6.408	-24.868	34.422	86	-0.596	6.129	-16.223	17.454	0.112
Muscle Strength	not impaired	1080	760 (70.4)				991	712 (71.8)				89	48 (53.9)				0.377
	impaired	1080	320 (29.6)				991	279 (28.2)				89	41 (46.1)				0.37
Timed-Up-and-Go	not impaired	1077	851 (79)				988	794 (80.4)				89	57 (64)				0.23
	impaired	1077	226 (21)				988	194 (19.6)				89	32 (36)				0.481
Standing Balance Test (Tinetti Test, part 1)	no impaired balance	1066	692 (64.9)				980	645 (65.8)				86	47 (54.7)				0.377
	possibly impaired balance	1066	374 (35.1)				980	335 (34.2)				86	39 (45.3)				0.37
Frailty Phenotype (Fried Frailty Phenotype)	not frail	1070	502 (46.9)				982	479 (48.8)				88	23 (26.1)				0.23
	frail	1070	568 (53.1)				982	503 (51.2)				88	65 (73.9)				0.481

## Sheet: STable8
Supplementary Table 8: Cox regression models at T0 including biomarkers of aging in the full group as well as sex stratified subgroups. Model 0: unadjusted; Model 1: age and sex; Model 2: Model 1 + alcohol, smoking, physical activity, genetic heredity; Model 3: Model 2 + BMI, socioeconomic status, morbidity index, polyhparmacy.
Model	Variable	HR	HR lower 95% CI	HR higher 95% CI	Model incl. Marker			Model excl. Marker					Group
					C-Index	C-Index lower 95% CI	C-Index higher 95% CI	C-Index	C-Index lower 95% CI	C-Index higher 95% CI		p-value for Biomarker-Sex-Interaction Term
0	C-Reactive Protein (CRP)	1.16457	1.03652	1.30845	0.555979	0.520869	0.590538						women and men
1	C-Reactive Protein (CRP)	1.14764	1.02023	1.29097	0.67394	0.640925	0.705315	0.666694	0.634233	0.697648		0.306446	women and men
2	C-Reactive Protein (CRP)	1.12407	0.99352	1.27178	0.69461	0.650035	0.735815	0.689481	0.643173	0.732281		0.381866	women and men
3	C-Reactive Protein (CRP)	1.12554	0.987932	1.28232	0.709262	0.669627	0.745946	0.706369	0.666633	0.743194		0.488504	women and men
0	Interleukin-6 (IL-6)	1.26456	1.14589	1.39553	0.584783	0.549961	0.618778						women and men
1	Interleukin-6 (IL-6)	1.20343	1.083	1.33726	0.677133	0.644152	0.708441	0.666694	0.634233	0.697648		0.0309481	women and men
2	Interleukin-6 (IL-6)	1.18634	1.06392	1.32285	0.696675	0.650676	0.739047	0.689481	0.643173	0.732281		0.0576859	women and men
3	Interleukin-6 (IL-6)	1.17857	1.05413	1.31769	0.712276	0.673469	0.748195	0.706369	0.666633	0.743194		0.0752838	women and men
0	Muscle Mass (BMI-standardized ALM)	1.1496	1.0292	1.28409	0.537759	0.50405	0.571126						women and men
1	Muscle Mass (BMI-standardized ALM)	0.912506	0.760093	1.09548	0.667921	0.635243	0.699059	0.666694	0.634233	0.697648		0.385878	women and men
2	Muscle Mass (BMI-standardized ALM)	0.941228	0.781274	1.13393	0.690678	0.645356	0.732608	0.689481	0.643173	0.732281		0.461825	women and men
3	Muscle Mass (BMI-standardized ALM)	0.949118	0.754341	1.19419	0.706777	0.666504	0.744055	0.706369	0.666633	0.743194		0.361006	women and men
0	Hand Grip Strength (HGS)	1.07939	0.967479	1.20425	0.523626	0.491915	0.555148						women and men
1	Hand Grip Strength (HGS)	0.784481	0.65447	0.940319	0.669611	0.636669	0.700968	0.666694	0.634233	0.697648		0.0493779	women and men
2	Hand Grip Strength (HGS)	0.763277	0.635532	0.9167	0.690699	0.642896	0.734744	0.689481	0.643173	0.732281		0.0301796	women and men
3	Hand Grip Strength (HGS)	0.78599	0.65218	0.947255	0.705784	0.663456	0.744835	0.706369	0.666633	0.743194		0.0272248	women and men
0	Gait Speed (4 meter gait speed)	1.23762	1.05656	1.44971	0.558712	0.502131	0.613809						women and men
1	Gait Speed (4 meter gait speed)	1.118	0.953725	1.31057	0.667666	0.625282	0.7075	0.666694	0.634233	0.697648		0.30574	women and men
2	Gait Speed (4 meter gait speed)	1.09795	0.925089	1.30312	0.687684	0.619474	0.748629	0.689481	0.643173	0.732281		0.323849	women and men
3	Gait Speed (4 meter gait speed)	1.08587	0.91651	1.28654	0.702929	0.640666	0.758471	0.706369	0.666633	0.743194		0.327402	women and men
0	Cognitive Health (DSST)	0.749152	0.661968	0.847819	0.581647	0.544789	0.617616						women and men
1	Cognitive Health (DSST)	0.83522	0.735726	0.94817	0.671909	0.638327	0.703819	0.666694	0.634233	0.697648		0.128928	women and men
2	Cognitive Health (DSST)	0.830012	0.727626	0.946806	0.694126	0.64441	0.7397	0.689481	0.643173	0.732281		0.121583	women and men
3	Cognitive Health (DSST)	0.850284	0.744623	0.970937	0.710162	0.670286	0.747034	0.706369	0.666633	0.743194		0.0812419	women and men
0	Blood Pressure (systolic)	1.10832	0.996867	1.23224	0.538655	0.505745	0.571232						women and men
1	Blood Pressure (systolic)	1.05515	0.947403	1.17515	0.66776	0.635138	0.698847	0.666694	0.634233	0.697648		0.822477	women and men
2	Blood Pressure (systolic)	1.06372	0.951628	1.18902	0.690214	0.644422	0.732556	0.689481	0.643173	0.732281		0.942671	women and men
3	Blood Pressure (systolic)	1.07606	0.960189	1.20592	0.707401	0.667969	0.743945	0.706369	0.666633	0.743194		0.896181	women and men
0	Muscle Strength (HGS cut-off, impaired)	1.94501	1.3279	2.8489	0.522024	0.505505	0.538495						women and men
1	Muscle Strength (HGS cut-off, impaired)	1.56959	1.06311	2.31737	0.66968	0.637014	0.700787	0.666694	0.634233	0.697648		0.606935	women and men
2	Muscle Strength (HGS cut-off, impaired)	1.56666	1.05591	2.32446	0.691154	0.644002	0.734635	0.689481	0.643173	0.732281		0.560327	women and men
3	Muscle Strength (HGS cut-off, impaired)	1.47474	0.986841	2.20386	0.707555	0.667548	0.74459	0.706369	0.666633	0.743194		0.489614	women and men
0	Timed-Up-and-Go (TUG, impaired)	1.79879	1.33532	2.4231	0.532316	0.511261	0.553257						women and men
1	Timed-Up-and-Go (TUG, impaired)	1.16825	0.852022	1.60184	0.667246	0.634709	0.698262	0.666694	0.634233	0.697648		0.216414	women and men
2	Timed-Up-and-Go (TUG, impaired)	1.12375	0.813955	1.55145	0.690233	0.643996	0.732955	0.689481	0.643173	0.732281		0.272781	women and men
3	Timed-Up-and-Go (TUG, impaired)	1.11157	0.802668	1.53934	0.70721	0.667459	0.744032	0.706369	0.666633	0.743194		0.213737	women and men
0	Standing Balance Test (Tinetti Test part 1, impaired)	1.75848	1.31859	2.34511	0.534609	0.512407	0.556675						women and men
1	Standing Balance Test (Tinetti Test part 1, impaired)	1.52112	1.13479	2.03896	0.67068	0.637769	0.701997	0.666694	0.634233	0.697648		0.561267	women and men
2	Standing Balance Test (Tinetti Test part 1, impaired)	1.43273	1.05677	1.94246	0.693109	0.647376	0.735336	0.689481	0.643173	0.732281		0.614826	women and men
3	Standing Balance Test (Tinetti Test part 1, impaired)	1.42715	1.04986	1.94002	0.70958	0.669488	0.746648	0.706369	0.666633	0.743194		0.681099	women and men
0	Frailty Phenotype (Fried Frailty Phenotype, frail)	1.62621	1.25425	2.10847	0.554551	0.522669	0.58599						women and men
1	Frailty Phenotype (Fried Frailty Phenotype, frail)	1.40687	1.08104	1.8309	0.674035	0.639865	0.706449	0.666694	0.634233	0.697648		0.299186	women and men
2	Frailty Phenotype (Fried Frailty Phenotype, frail)	1.34327	0.997988	1.808	0.692864	0.643855	0.737876	0.689481	0.643173	0.732281		0.388703	women and men
3	Frailty Phenotype (Fried Frailty Phenotype, frail)	1.34129	0.982579	1.83096	0.708505	0.666134	0.747538	0.706369	0.666633	0.743194		0.382652	women and men
0	C-Reactive Protein (CRP)	1.11783	0.936565	1.33419	0.52758	0.473705	0.58082						women
1	C-Reactive Protein (CRP)	1.07623	0.902065	1.28403	0.644796	0.592597	0.693763	0.64212	0.59108	0.690129			women
2	C-Reactive Protein (CRP)	1.04401	0.872874	1.2487	0.68704	0.623701	0.744092	0.685958	0.622734	0.74296			women
3	C-Reactive Protein (CRP)	1.01508	0.832301	1.238	0.702696	0.625223	0.770044	0.701732	0.62689	0.767139			women
0	Interleukin-6 (IL-6)	1.15091	0.985727	1.34377	0.564599	0.512114	0.615675						women
1	Interleukin-6 (IL-6)	1.06729	0.910855	1.25059	0.64609	0.593986	0.694941	0.64212	0.59108	0.690129			women
2	Interleukin-6 (IL-6)	1.06777	0.911985	1.25017	0.686239	0.623949	0.742471	0.685958	0.622734	0.74296			women
3	Interleukin-6 (IL-6)	1.04928	0.889662	1.23753	0.700993	0.632863	0.76125	0.701732	0.62689	0.767139			women
0	Muscle Mass (BMI-standardized ALM)	0.715503	0.514412	0.995203	0.545889	0.491838	0.59888						women
1	Muscle Mass (BMI-standardized ALM)	0.805661	0.580195	1.11874	0.645593	0.593125	0.694777	0.64212	0.59108	0.690129			women
2	Muscle Mass (BMI-standardized ALM)	0.836991	0.597229	1.17301	0.688929	0.622014	0.748782	0.685958	0.622734	0.74296			women
3	Muscle Mass (BMI-standardized ALM)	0.885105	0.581919	1.34626	0.702993	0.627965	0.768469	0.701732	0.62689	0.767139			women
0	Hand Grip Strength (HGS)	0.887001	0.623684	1.26149	0.505754	0.4541	0.557284						women
1	Hand Grip Strength (HGS)	1.03832	0.72534	1.48634	0.643704	0.592618	0.691717	0.64212	0.59108	0.690129			women
2	Hand Grip Strength (HGS)	1.03043	0.717726	1.47936	0.686055	0.623598	0.742429	0.685958	0.622734	0.74296			women
3	Hand Grip Strength (HGS)	1.039	0.719953	1.49943	0.701899	0.628168	0.766445	0.701732	0.62689	0.767139			women
0	Gait Speed (4 meter gait speed)	1.17029	0.960459	1.42597	0.536285	0.456935	0.613839						women
1	Gait Speed (4 meter gait speed)	1.05122	0.852103	1.29686	0.635444	0.558149	0.706332	0.64212	0.59108	0.690129			women
2	Gait Speed (4 meter gait speed)	1.01493	0.805544	1.27873	0.684115	0.611934	0.74839	0.685958	0.622734	0.74296			women
3	Gait Speed (4 meter gait speed)	0.998981	0.79289	1.25864	0.700466	0.619974	0.770228	0.701732	0.62689	0.767139			women
0	Cognitive Health (DSST)	0.852287	0.70433	1.03132	0.541214	0.482291	0.599006						women
1	Cognitive Health (DSST)	0.937555	0.772519	1.13785	0.642773	0.590574	0.69179	0.64212	0.59108	0.690129			women
2	Cognitive Health (DSST)	0.955009	0.782773	1.16514	0.690567	0.616139	0.756272	0.685958	0.622734	0.74296			women
3	Cognitive Health (DSST)	0.963643	0.786151	1.18121	0.704344	0.618229	0.778009	0.701732	0.62689	0.767139			women
0	Blood Pressure (systolic)	1.10348	0.940645	1.2945	0.524984	0.475204	0.574273						women
1	Blood Pressure (systolic)	1.05383	0.896394	1.23892	0.643042	0.591611	0.691375	0.64212	0.59108	0.690129			women
2	Blood Pressure (systolic)	1.07678	0.909157	1.2753	0.685633	0.621545	0.743349	0.685958	0.622734	0.74296			women
3	Blood Pressure (systolic)	1.07723	0.907088	1.27928	0.70165	0.625652	0.767942	0.701732	0.62689	0.767139			women
0	Muscle Strength (HGS cut-off, impaired)	1.76491	0.960309	3.24364	0.518554	0.492132	0.544873						women
1	Muscle Strength (HGS cut-off, impaired)	1.43481	0.77172	2.66765	0.643089	0.5914	0.69165	0.64212	0.59108	0.690129			women
2	Muscle Strength (HGS cut-off, impaired)	1.53597	0.80097	2.94544	0.687936	0.624364	0.745141	0.685958	0.622734	0.74296			women
3	Muscle Strength (HGS cut-off, impaired)	1.47035	0.753393	2.86959	0.703952	0.627627	0.770357	0.701732	0.62689	0.767139			women
0	Timed-Up-and-Go (TUG, impaired)	1.41862	0.834745	2.41089	0.508374	0.481683	0.535019						women
1	Timed-Up-and-Go (TUG, impaired)	0.922899	0.523677	1.62646	0.641814	0.590582	0.69	0.64212	0.59108	0.690129			women
2	Timed-Up-and-Go (TUG, impaired)	0.856717	0.48063	1.52709	0.686324	0.623258	0.743183	0.685958	0.622734	0.74296			women
3	Timed-Up-and-Go (TUG, impaired)	0.812103	0.446285	1.47778	0.701792	0.6267	0.767386	0.701732	0.62689	0.767139			women
0	Standing Balance Test (Tinetti Test part 1, impaired)	1.60374	1.03832	2.47706	0.524353	0.491085	0.557406						women
1	Standing Balance Test (Tinetti Test part 1, impaired)	1.40776	0.906127	2.18711	0.64335	0.591986	0.691616	0.64212	0.59108	0.690129			women
2	Standing Balance Test (Tinetti Test part 1, impaired)	1.33522	0.849772	2.098	0.687075	0.623492	0.744324	0.685958	0.622734	0.74296			women
3	Standing Balance Test (Tinetti Test part 1, impaired)	1.27337	0.796415	2.03597	0.700906	0.630413	0.763008	0.701732	0.62689	0.767139			women
0	Frailty Phenotype (Fried Frailty Phenotype, frail)	1.4152	0.952513	2.10265	0.536204	0.488567	0.583189						women
1	Frailty Phenotype (Fried Frailty Phenotype, frail)	1.23234	0.824861	1.84112	0.648869	0.595177	0.69904	0.64212	0.59108	0.690129			women
2	Frailty Phenotype (Fried Frailty Phenotype, frail)	1.25493	0.808588	1.94766	0.689003	0.623294	0.747887	0.685958	0.622734	0.74296			women
3	Frailty Phenotype (Fried Frailty Phenotype, frail)	1.22341	0.775529	1.92994	0.702888	0.630386	0.766438	0.701732	0.62689	0.767139			women
0	C-Reactive Protein (CRP)	1.24427	1.06499	1.45375	0.587752	0.541253	0.632736						men
1	C-Reactive Protein (CRP)	1.20232	1.02846	1.40558	0.676863	0.632749	0.71804	0.661761	0.617299	0.703539			men
2	C-Reactive Protein (CRP)	1.1699	0.992651	1.37881	0.711752	0.656645	0.76123	0.702254	0.648056	0.751308			men
3	C-Reactive Protein (CRP)	1.17592	0.994534	1.39039	0.724089	0.674213	0.768946	0.717469	0.667175	0.762865			men
0	Interleukin-6 (IL-6)	1.35875	1.18723	1.55505	0.593984	0.546184	0.640067						men
1	Interleukin-6 (IL-6)	1.34621	1.16159	1.56018	0.68472	0.640802	0.725568	0.661761	0.617299	0.703539			men
2	Interleukin-6 (IL-6)	1.31122	1.12343	1.5304	0.716954	0.663452	0.764964	0.702254	0.648056	0.751308			men
3	Interleukin-6 (IL-6)	1.30972	1.11781	1.53459	0.727586	0.677522	0.772488	0.717469	0.667175	0.762865			men
0	Muscle Mass (BMI-standardized ALM)	0.853914	0.686903	1.06153	0.532661	0.487654	0.577143						men
1	Muscle Mass (BMI-standardized ALM)	0.971387	0.777131	1.2142	0.661077	0.615445	0.7039	0.661761	0.617299	0.703539			men
2	Muscle Mass (BMI-standardized ALM)	0.994106	0.793829	1.24491	0.701875	0.646442	0.751952	0.702254	0.648056	0.751308			men
3	Muscle Mass (BMI-standardized ALM)	0.977314	0.730357	1.30778	0.717187	0.665244	0.76393	0.717469	0.667175	0.762865			men
0	Hand Grip Strength (HGS)	0.614995	0.499017	0.757928	0.599449	0.554338	0.642936						men
1	Hand Grip Strength (HGS)	0.706588	0.572158	0.872601	0.671325	0.627662	0.712215	0.661761	0.617299	0.703539			men
2	Hand Grip Strength (HGS)	0.677145	0.544424	0.842221	0.710299	0.65427	0.760571	0.702254	0.648056	0.751308			men
3	Hand Grip Strength (HGS)	0.710485	0.56962	0.886184	0.722569	0.671033	0.768814	0.717469	0.667175	0.762865			men
0	Gait Speed (4 meter gait speed)	1.31985	1.06682	1.6329	0.571598	0.506847	0.633986						men
1	Gait Speed (4 meter gait speed)	1.18808	0.958264	1.47302	0.672477	0.622901	0.718481	0.661761	0.617299	0.703539			men
2	Gait Speed (4 meter gait speed)	1.16966	0.932719	1.4668	0.70533	0.644347	0.759755	0.702254	0.648056	0.751308			men
3	Gait Speed (4 meter gait speed)	1.16001	0.92645	1.45245	0.720936	0.663853	0.771659	0.717469	0.667175	0.762865			men
0	Cognitive Health (DSST)	0.727352	0.609893	0.867433	0.591535	0.54187	0.639399						men
1	Cognitive Health (DSST)	0.772169	0.650427	0.916696	0.675371	0.629846	0.717806	0.661761	0.617299	0.703539			men
2	Cognitive Health (DSST)	0.756446	0.625281	0.915126	0.715036	0.656595	0.76706	0.702254	0.648056	0.751308			men
3	Cognitive Health (DSST)	0.77558	0.644023	0.934011	0.727164	0.674954	0.773799	0.717469	0.667175	0.762865			men
0	Blood Pressure (systolic)	1.09879	0.94784	1.27377	0.545993	0.501337	0.58992						men
1	Blood Pressure (systolic)	1.06308	0.919218	1.22945	0.664209	0.619418	0.706229	0.661761	0.617299	0.703539			men
2	Blood Pressure (systolic)	1.05771	0.90744	1.23286	0.702921	0.648692	0.75198	0.702254	0.648056	0.751308			men
3	Blood Pressure (systolic)	1.07399	0.919652	1.25424	0.717766	0.666958	0.76357	0.717469	0.667175	0.762865			men
0	Muscle Strength (HGS cut-off, impaired)	2.2223	1.35322	3.64955	0.524993	0.503681	0.546215						men
1	Muscle Strength (HGS cut-off, impaired)	1.68312	1.01171	2.8001	0.666036	0.621654	0.70766	0.661761	0.617299	0.703539			men
2	Muscle Strength (HGS cut-off, impaired)	1.71399	0.994528	2.95394	0.704076	0.648981	0.753803	0.702254	0.648056	0.751308			men
3	Muscle Strength (HGS cut-off, impaired)	1.59034	0.924975	2.73431	0.717636	0.667319	0.763046	0.717469	0.667175	0.762865			men
0	Timed-Up-and-Go (TUG, impaired)	1.95703	1.35952	2.81715	0.545813	0.515493	0.575798						men
1	Timed-Up-and-Go (TUG, impaired)	1.33452	0.909627	1.95788	0.66345	0.619134	0.705067	0.661761	0.617299	0.703539			men
2	Timed-Up-and-Go (TUG, impaired)	1.29497	0.870942	1.92545	0.704584	0.650811	0.753216	0.702254	0.648056	0.751308			men
3	Timed-Up-and-Go (TUG, impaired)	1.28315	0.862924	1.90801	0.719709	0.669708	0.764799	0.717469	0.667175	0.762865			men
0	Standing Balance Test (Tinetti Test part 1, impaired)	2.14651	1.45938	3.15716	0.548017	0.518366	0.577332						men
1	Standing Balance Test (Tinetti Test part 1, impaired)	1.62055	1.09238	2.40409	0.671333	0.626925	0.712875	0.661761	0.617299	0.703539			men
2	Standing Balance Test (Tinetti Test part 1, impaired)	1.50331	0.99558	2.26999	0.708482	0.654027	0.757543	0.702254	0.648056	0.751308			men
3	Standing Balance Test (Tinetti Test part 1, impaired)	1.47614	0.974739	2.23547	0.722076	0.670507	0.768362	0.717469	0.667175	0.762865			men
0	Frailty Phenotype (Fried Frailty Phenotype, frail)	1.85503	1.3478	2.55314	0.568488	0.52767	0.608397						men
1	Frailty Phenotype (Fried Frailty Phenotype, frail)	1.5518	1.11969	2.15067	0.671453	0.626793	0.713215	0.661761	0.617299	0.703539			men
2	Frailty Phenotype (Fried Frailty Phenotype, frail)	1.42436	0.97131	2.08872	0.706734	0.651347	0.756609	0.702254	0.648056	0.751308			men
3	Frailty Phenotype (Fried Frailty Phenotype, frail)	1.44217	0.973732	2.13596	0.722094	0.67043	0.768456	0.717469	0.667175	0.762865			men

## Sheet: STable9
Supplementary Table 9: Cox regression models at T1 including biomarkers of aging in the full group as well as sex stratified subgroups investigating the assocaition between biomarkers and mortality. Model 0: unadjusted; Model 1: age and sex; Model 2: Model 1 + alcohol, smoking, physical activity, genetic heredity; Model 3: Model 2 + BMI, socioeconomic status, morbidity index, polyhparmacy.
Model	Variable	HR	HR lower 95% CI	HR higher 95% CI	Model incl. Marker			Model excl. Marker
					C-Index	C-Index lower 95% CI	C-Index higher 95% CI	C-Index	C-Index lower 95% CI	C-Index higher 95% CI		p-value for Biomarker-Sex-Interaction Term	Group
0	Insulin-Like Growth Factor 1 (ILGF1)	1.03262	0.788251	1.35274	0.518608	0.443642	0.592746						women and men
1	Insulin-Like Growth Factor 1 (ILGF1)	1.12815	0.859614	1.48056	0.63096	0.559643	0.696981	0.630944	0.567112	0.6905		0.573472	women and men
2	Insulin-Like Growth Factor 1 (ILGF1)	1.16156	0.883098	1.52783	0.652382	0.58535	0.713874	0.652357	0.589082	0.710673		0.725135	women and men
3	Insulin-Like Growth Factor 1 (ILGF1)	1.16605	0.890706	1.5265	0.68247	0.61317	0.744527	0.678333	0.615595	0.735234		0.768381	women and men
0	Growth Differentiation Factor 15 (DNAmGDF15)	1.15082	0.930922	1.42266	0.527863	0.461608	0.593151						women and men
1	Growth Differentiation Factor 15 (DNAmGDF15)	0.939688	0.741013	1.19163	0.631215	0.568023	0.690204	0.630944	0.567112	0.6905		0.0455894	women and men
2	Growth Differentiation Factor 15 (DNAmGDF15)	0.933191	0.735449	1.1841	0.653816	0.591276	0.711456	0.652357	0.589082	0.710673		0.0485213	women and men
3	Growth Differentiation Factor 15 (DNAmGDF15)	0.93157	0.733295	1.18346	0.679782	0.617517	0.736241	0.678333	0.615595	0.735234		0.0724058	women and men
0	High Sensitivity C-reactive protein (hsCRP)	1.17619	0.936641	1.477	0.541758	0.475419	0.606649						women and men
1	High Sensitivity C-reactive protein (hsCRP)	1.17784	0.939833	1.47613	0.638429	0.571499	0.700386	0.630944	0.567112	0.6905		0.170869	women and men
2	High Sensitivity C-reactive protein (hsCRP)	1.16749	0.929424	1.46653	0.663015	0.598476	0.721999	0.652357	0.589082	0.710673		0.150338	women and men
3	High Sensitivity C-reactive protein (hsCRP)	1.18347	0.928396	1.50863	0.687984	0.62342	0.745988	0.678333	0.615595	0.735234		0.217486	women and men
0	C-Reactive Protein (CRP)	1.16292	0.943285	1.43371	0.537372	0.478503	0.595217						women and men
1	C-Reactive Protein (CRP)	1.16346	0.943118	1.43529	0.638075	0.574527	0.697135	0.630944	0.567112	0.6905		0.199289	women and men
2	C-Reactive Protein (CRP)	1.14928	0.930009	1.42026	0.660069	0.597544	0.717474	0.652357	0.589082	0.710673		0.166168	women and men
3	C-Reactive Protein (CRP)	1.16581	0.933852	1.45537	0.685228	0.622796	0.741614	0.678333	0.615595	0.735234		0.231638	women and men
0	Muscle Mass (BMI-standardized ALM)	1.10375	0.88014	1.38417	0.52343	0.455428	0.590573						women and men
1	Muscle Mass (BMI-standardized ALM)	0.84479	0.563553	1.26637	0.631069	0.556123	0.700183	0.630944	0.567112	0.6905		0.320786	women and men
2	Muscle Mass (BMI-standardized ALM)	0.883425	0.587696	1.32796	0.653604	0.580742	0.719911	0.652357	0.589082	0.710673		0.357746	women and men
3	Muscle Mass (BMI-standardized ALM)	0.829339	0.493269	1.39438	0.687846	0.602166	0.762355	0.678333	0.615595	0.735234		0.377935	women and men
0	Hand Grip Strength (HGS)	0.915812	0.739329	1.13442	0.512932	0.455113	0.570406						women and men
1	Hand Grip Strength (HGS)	0.561609	0.395236	0.798016	0.665396	0.601907	0.723413	0.630944	0.567112	0.6905		0.682278	women and men
2	Hand Grip Strength (HGS)	0.577892	0.404324	0.825968	0.68156	0.61874	0.738405	0.652357	0.589082	0.710673		0.666179	women and men
3	Hand Grip Strength (HGS)	0.604597	0.42319	0.863768	0.696409	0.633436	0.752787	0.678333	0.615595	0.735234		0.618608	women and men
0	Cognitive Health (DSST)	0.696479	0.568877	0.852705	0.588167	0.522583	0.650763						women and men
1	Cognitive Health (DSST)	0.778089	0.632139	0.957736	0.646032	0.583101	0.704282	0.630944	0.567112	0.6905		0.246444	women and men
2	Cognitive Health (DSST)	0.777406	0.628011	0.96234	0.66347	0.600579	0.721059	0.652357	0.589082	0.710673		0.257023	women and men
3	Cognitive Health (DSST)	0.79631	0.639487	0.991591	0.684155	0.621894	0.740443	0.678333	0.615595	0.735234		0.262591	women and men
0	Blood Pressure (systolic)	0.928186	0.74771	1.15223	0.516812	0.456303	0.576833						women and men
1	Blood Pressure (systolic)	0.88011	0.706357	1.0966	0.633118	0.568571	0.693218	0.630944	0.567112	0.6905		0.459488	women and men
2	Blood Pressure (systolic)	0.892807	0.715547	1.11398	0.654662	0.590762	0.713424	0.652357	0.589082	0.710673		0.550313	women and men
3	Blood Pressure (systolic)	0.899454	0.721006	1.12207	0.677854	0.613219	0.736333	0.678333	0.615595	0.735234		0.660266	women and men
0	Epigenetic Clock (DunedinPACE)	1.74148	1.45211	2.08852	0.653275	0.589372	0.712092						women and men
1	Epigenetic Clock (DunedinPACE)	1.66461	1.37129	2.02068	0.687386	0.621798	0.746242	0.630944	0.567112	0.6905		0.453831	women and men
2	Epigenetic Clock (DunedinPACE)	1.64334	1.34502	2.00781	0.699856	0.635651	0.757071	0.652357	0.589082	0.710673		0.420348	women and men
3	Epigenetic Clock (DunedinPACE)	1.62739	1.32386	2.0005	0.710197	0.643928	0.768565	0.678333	0.615595	0.735234		0.485012	women and men
0	Epigenetic Clock (Horvath DNAmAA)	1.17762	0.956823	1.44937	0.541207	0.479852	0.601337						women and men
1	Epigenetic Clock (Horvath DNAmAA)	1.11949	0.913906	1.37133	0.637594	0.573327	0.697291	0.630944	0.567112	0.6905		0.224687	women and men
2	Epigenetic Clock (Horvath DNAmAA)	1.10443	0.899095	1.35666	0.656188	0.592142	0.715018	0.652357	0.589082	0.710673		0.20792	women and men
3	Epigenetic Clock (Horvath DNAmAA)	1.10217	0.895781	1.35612	0.679741	0.616126	0.737309	0.678333	0.615595	0.735234		0.211064	women and men
0	Epigenetic Clock (Hannum DNAmAA)	1.24607	1.02006	1.52216	0.554877	0.493102	0.615002						women and men
1	Epigenetic Clock (Hannum DNAmAA)	1.17332	0.961046	1.43249	0.647883	0.587316	0.704041	0.630944	0.567112	0.6905		0.00594748	women and men
2	Epigenetic Clock (Hannum DNAmAA)	1.17955	0.962774	1.44513	0.66867	0.606937	0.725098	0.652357	0.589082	0.710673		0.00590052	women and men
3	Epigenetic Clock (Hannum DNAmAA)	1.18007	0.9642	1.44427	0.687464	0.626305	0.742725	0.678333	0.615595	0.735234		0.00634576	women and men
0	Epigenetic Clock (PhenoAge DNAmAA)	1.00189	0.807891	1.24247	0.503801	0.438186	0.569286						women and men
1	Epigenetic Clock (PhenoAge DNAmAA)	0.966875	0.778242	1.20123	0.629524	0.565321	0.689453	0.630944	0.567112	0.6905		0.679929	women and men
2	Epigenetic Clock (PhenoAge DNAmAA)	0.990216	0.792773	1.23683	0.651446	0.587575	0.710302	0.652357	0.589082	0.710673		0.703432	women and men
3	Epigenetic Clock (PhenoAge DNAmAA)	0.977657	0.777969	1.2286	0.678247	0.615133	0.735463	0.678333	0.615595	0.735234		0.7117	women and men
0	Epigenetic Clock (GrimAge DNAmAA)	1.40647	1.14874	1.72203	0.590785	0.525829	0.65272						women and men
1	Epigenetic Clock (GrimAge DNAmAA)	1.33296	1.06241	1.67241	0.648397	0.582767	0.708861	0.630944	0.567112	0.6905		0.742919	women and men
2	Epigenetic Clock (GrimAge DNAmAA)	1.31957	1.02576	1.69753	0.663489	0.598359	0.722947	0.652357	0.589082	0.710673		0.887534	women and men
3	Epigenetic Clock (GrimAge DNAmAA)	1.3099	1.01967	1.68274	0.683774	0.618673	0.742389	0.678333	0.615595	0.735234		0.789496	women and men
0	Epigenetic Clock (GrimAge2 DNAmAA)	1.36213	1.11604	1.66247	0.583147	0.516064	0.647286						women and men
1	Epigenetic Clock (GrimAge2 DNAmAA)	1.29468	1.04264	1.60764	0.646674	0.580637	0.70755	0.630944	0.567112	0.6905		0.842678	women and men
2	Epigenetic Clock (GrimAge2 DNAmAA)	1.27683	1.00579	1.62091	0.662431	0.597183	0.72203	0.652357	0.589082	0.710673		0.966489	women and men
3	Epigenetic Clock (GrimAge2 DNAmAA)	1.25935	0.994773	1.59428	0.682208	0.617175	0.740832	0.678333	0.615595	0.735234		0.888932	women and men
0	Epigenetic Clock (PCHorvath1 DNAmAA)	1.05584	0.856033	1.3023	0.509686	0.445556	0.5735						women and men
1	Epigenetic Clock (PCHorvath1 DNAmAA)	1.03927	0.844713	1.27863	0.632071	0.568176	0.691642	0.630944	0.567112	0.6905		0.140362	women and men
2	Epigenetic Clock (PCHorvath1 DNAmAA)	1.03123	0.833396	1.27603	0.65294	0.589128	0.711692	0.652357	0.589082	0.710673		0.147694	women and men
3	Epigenetic Clock (PCHorvath1 DNAmAA)	1.03525	0.837731	1.27934	0.678891	0.615806	0.736058	0.678333	0.615595	0.735234		0.159549	women and men
0	Epigenetic Clock (PCHorvath2 DNAmAA)	1.1033	0.895224	1.35974	0.515885	0.44833	0.582865						women and men
1	Epigenetic Clock (PCHorvath2 DNAmAA)	1.08945	0.886806	1.33841	0.635598	0.571975	0.69481	0.630944	0.567112	0.6905		0.0353112	women and men
2	Epigenetic Clock (PCHorvath2 DNAmAA)	1.08422	0.877188	1.34011	0.656159	0.592759	0.714444	0.652357	0.589082	0.710673		0.0340563	women and men
3	Epigenetic Clock (PCHorvath2 DNAmAA)	1.08776	0.879027	1.34607	0.680222	0.617449	0.73708	0.678333	0.615595	0.735234		0.0318905	women and men
0	Epigenetic Clock (PCHannum DNAmAA)	1.21537	0.990355	1.49151	0.534348	0.469182	0.598362						women and men
1	Epigenetic Clock (PCHannum DNAmAA)	1.16502	0.951762	1.42606	0.646305	0.583114	0.704767	0.630944	0.567112	0.6905		0.0498865	women and men
2	Epigenetic Clock (PCHannum DNAmAA)	1.15429	0.941587	1.41505	0.663686	0.600709	0.721337	0.652357	0.589082	0.710673		0.0514126	women and men
3	Epigenetic Clock (PCHannum DNAmAA)	1.1565	0.943505	1.41759	0.684725	0.622384	0.741056	0.678333	0.615595	0.735234		0.0472902	women and men
0	Epigenetic Clock (PCPhenoAge DNAmAA)	1.20607	0.993864	1.46358	0.540973	0.474807	0.605726						women and men
1	Epigenetic Clock (PCPhenoAge DNAmAA)	1.16514	0.962344	1.41068	0.648046	0.584163	0.707038	0.630944	0.567112	0.6905		0.391721	women and men
2	Epigenetic Clock (PCPhenoAge DNAmAA)	1.16882	0.960425	1.42243	0.664151	0.600429	0.722409	0.652357	0.589082	0.710673		0.396813	women and men
3	Epigenetic Clock (PCPhenoAge DNAmAA)	1.15527	0.946989	1.40937	0.683663	0.621212	0.740125	0.678333	0.615595	0.735234		0.3087	women and men
0	Epigenetic Clock (PCGrimAge DNAmAA)	1.3228	1.08399	1.61422	0.570005	0.502048	0.635423						women and men
1	Epigenetic Clock (PCGrimAge DNAmAA)	1.26958	1.0204	1.57962	0.647717	0.584902	0.705807	0.630944	0.567112	0.6905		0.242457	women and men
2	Epigenetic Clock (PCGrimAge DNAmAA)	1.26088	0.990067	1.60577	0.661513	0.597173	0.720388	0.652357	0.589082	0.710673		0.282514	women and men
3	Epigenetic Clock (PCGrimAge DNAmAA)	1.24892	0.980573	1.5907	0.681802	0.618711	0.73886	0.678333	0.615595	0.735234		0.25984	women and men
0	Epigenetic Clock (7-CpG DNAmAA)	0.917734	0.739132	1.13949	0.527888	0.465269	0.589641						women and men
1	Epigenetic Clock (7-CpG DNAmAA)	0.904177	0.729593	1.12054	0.634045	0.569324	0.694262	0.630944	0.567112	0.6905		0.907487	women and men
2	Epigenetic Clock (7-CpG DNAmAA)	0.905482	0.728273	1.12581	0.654809	0.590713	0.713732	0.652357	0.589082	0.710673		0.818165	women and men
3	Epigenetic Clock (7-CpG DNAmAA)	0.899125	0.722655	1.11869	0.681245	0.617844	0.738579	0.678333	0.615595	0.735234		0.876375	women and men
0	Muscle Strength (HGS cut-off, impaired)	2.05118	1.34733	3.12272	0.584659	0.531636	0.635792						women and men
1	Muscle Strength (HGS cut-off, impaired)	1.83544	1.19763	2.81292	0.652685	0.586944	0.713078	0.630944	0.567112	0.6905		0.834052	women and men
2	Muscle Strength (HGS cut-off, impaired)	1.75852	1.13583	2.72259	0.671025	0.60738	0.728957	0.652357	0.589082	0.710673		0.781407	women and men
3	Muscle Strength (HGS cut-off, impaired)	1.72136	1.10006	2.69354	0.685667	0.621273	0.74363	0.678333	0.615595	0.735234		0.839809	women and men
0	Timed-Up-and-Go (TUG, impaired)	2.20586	1.42304	3.41931	0.57727	0.526311	0.626636						women and men
1	Timed-Up-and-Go (TUG, impaired)	1.87723	1.2039	2.92713	0.649399	0.583381	0.710154	0.630944	0.567112	0.6905		0.237836	women and men
2	Timed-Up-and-Go (TUG, impaired)	1.76929	1.12371	2.78575	0.664379	0.599335	0.723731	0.652357	0.589082	0.710673		0.175775	women and men
3	Timed-Up-and-Go (TUG, impaired)	1.74046	1.08497	2.79197	0.68777	0.624664	0.744604	0.678333	0.615595	0.735234		0.198399	women and men
0	Standing Balance Test (Tinetti Test part 1, impaired)	1.64435	1.07339	2.519	0.559963	0.505987	0.612557						women and men
1	Standing Balance Test (Tinetti Test part 1, impaired)	1.44232	0.929016	2.23922	0.645103	0.579646	0.705545	0.630944	0.567112	0.6905		0.925956	women and men
2	Standing Balance Test (Tinetti Test part 1, impaired)	1.35883	0.86568	2.1329	0.666881	0.602823	0.725315	0.652357	0.589082	0.710673		0.938	women and men
3	Standing Balance Test (Tinetti Test part 1, impaired)	1.29637	0.816157	2.05914	0.687922	0.624552	0.744964	0.678333	0.615595	0.735234		0.975434	women and men
0	Frailty Phenotype (Fried Frailty Phenotype, frail)	2.63242	1.6264	4.26071	0.611486	0.564108	0.656847						women and men
1	Frailty Phenotype (Fried Frailty Phenotype, frail)	2.41755	1.48868	3.926	0.679281	0.616127	0.736488	0.630944	0.567112	0.6905		0.112981	women and men
2	Frailty Phenotype (Fried Frailty Phenotype, frail)	2.24877	1.35193	3.74055	0.687467	0.624664	0.744067	0.652357	0.589082	0.710673		0.101195	women and men
3	Frailty Phenotype (Fried Frailty Phenotype, frail)	2.21262	1.3224	3.70214	0.700621	0.637371	0.757044	0.678333	0.615595	0.735234		0.0985129	women and men
0	Insulin-Like Growth Factor 1 (ILGF1)	1.18029	0.73699	1.89024	0.552593	0.422949	0.67546						women
1	Insulin-Like Growth Factor 1 (ILGF1)	1.2044	0.75108	1.93133	0.560383	0.439245	0.674731	0.551384	0.446947	0.651477			women
2	Insulin-Like Growth Factor 1 (ILGF1)	1.20222	0.715557	2.01988	0.636251	0.528034	0.732237	0.623026	0.524138	0.712631			women
3	Insulin-Like Growth Factor 1 (ILGF1)	1.18153	0.71597	1.94983	0.673995	0.535274	0.787729	0.649838	0.542077	0.744205			women
0	Growth Differentiation Factor 15 (DNAmGDF15)	0.845527	0.585938	1.22012	0.540355	0.435867	0.641412						women
1	Growth Differentiation Factor 15 (DNAmGDF15)	0.751336	0.505434	1.11687	0.571292	0.473903	0.663456	0.551384	0.446947	0.651477			women
2	Growth Differentiation Factor 15 (DNAmGDF15)	0.739841	0.493352	1.10948	0.649307	0.562491	0.727249	0.623026	0.524138	0.712631			women
3	Growth Differentiation Factor 15 (DNAmGDF15)	0.75381	0.498263	1.14042	0.666871	0.561261	0.75802	0.649838	0.542077	0.744205			women
0	High Sensitivity C-reactive protein (hsCRP)	0.97918	0.691301	1.38694	0.510378	0.423503	0.59663						women
1	High Sensitivity C-reactive protein (hsCRP)	0.977595	0.689527	1.38601	0.55617	0.447345	0.659861	0.551384	0.446947	0.651477			women
2	High Sensitivity C-reactive protein (hsCRP)	0.948098	0.663019	1.35575	0.620338	0.520074	0.711284	0.623026	0.524138	0.712631			women
3	High Sensitivity C-reactive protein (hsCRP)	0.953235	0.638796	1.42245	0.652309	0.529197	0.757952	0.649838	0.542077	0.744205			women
0	C-Reactive Protein (CRP)	0.982541	0.698983	1.38113	0.51128	0.425338	0.596561						women
1	C-Reactive Protein (CRP)	0.97982	0.695998	1.37938	0.55271	0.448373	0.652603	0.551384	0.446947	0.651477			women
2	C-Reactive Protein (CRP)	0.944177	0.66381	1.34296	0.621664	0.524146	0.710246	0.623026	0.524138	0.712631			women
3	C-Reactive Protein (CRP)	0.958495	0.647444	1.41898	0.64945	0.541158	0.744263	0.649838	0.542077	0.744205			women
0	Muscle Mass (BMI-standardized ALM)	1.07392	0.548413	2.10296	0.517515	0.413913	0.619633						women
1	Muscle Mass (BMI-standardized ALM)	1.09258	0.561126	2.12738	0.553189	0.446316	0.655363	0.551384	0.446947	0.651477			women
2	Muscle Mass (BMI-standardized ALM)	1.11083	0.562488	2.19371	0.620999	0.511313	0.719568	0.623026	0.524138	0.712631			women
3	Muscle Mass (BMI-standardized ALM)	1.29464	0.544979	3.07553	0.65602	0.520714	0.769999	0.649838	0.542077	0.744205			women
0	Hand Grip Strength (HGS)	0.535443	0.264366	1.08448	0.584129	0.474341	0.686158						women
1	Hand Grip Strength (HGS)	0.572513	0.278986	1.17487	0.582573	0.470025	0.68713	0.551384	0.446947	0.651477			women
2	Hand Grip Strength (HGS)	0.589772	0.285992	1.21623	0.647134	0.5449	0.737467	0.623026	0.524138	0.712631			women
3	Hand Grip Strength (HGS)	0.629797	0.30208	1.31304	0.672424	0.567326	0.762672	0.649838	0.542077	0.744205			women
0	Cognitive Health (DSST)	0.842378	0.587705	1.20741	0.533302	0.43891	0.625369						women
1	Cognitive Health (DSST)	0.877462	0.610632	1.26089	0.558133	0.450028	0.660996	0.551384	0.446947	0.651477			women
2	Cognitive Health (DSST)	0.877435	0.605461	1.27158	0.625217	0.531077	0.710751	0.623026	0.524138	0.712631			women
3	Cognitive Health (DSST)	0.900814	0.613775	1.32209	0.652623	0.548538	0.743914	0.649838	0.542077	0.744205			women
0	Blood Pressure (systolic)	1.00717	0.72285	1.40332	0.50433	0.40424	0.604074						women
1	Blood Pressure (systolic)	0.985284	0.706162	1.37473	0.552416	0.446886	0.653426	0.551384	0.446947	0.651477			women
2	Blood Pressure (systolic)	0.983637	0.700081	1.38204	0.625177	0.520639	0.719214	0.623026	0.524138	0.712631			women
3	Blood Pressure (systolic)	0.967666	0.687726	1.36156	0.653496	0.534066	0.756283	0.649838	0.542077	0.744205			women
0	Epigenetic Clock (DunedinPACE)	1.58618	1.13792	2.21103	0.640865	0.550333	0.722366						women
1	Epigenetic Clock (DunedinPACE)	1.55479	1.11046	2.17691	0.637416	0.543934	0.721546	0.551384	0.446947	0.651477			women
2	Epigenetic Clock (DunedinPACE)	1.54535	1.08138	2.20838	0.661192	0.563323	0.746978	0.623026	0.524138	0.712631			women
3	Epigenetic Clock (DunedinPACE)	1.53195	1.05508	2.22435	0.681411	0.564643	0.779112	0.649838	0.542077	0.744205			women
0	Epigenetic Clock (Horvath DNAmAA)	1.33879	0.967145	1.85324	0.587888	0.49847	0.671858						women
1	Epigenetic Clock (Horvath DNAmAA)	1.32087	0.962405	1.81284	0.591173	0.484884	0.689571	0.551384	0.446947	0.651477			women
2	Epigenetic Clock (Horvath DNAmAA)	1.3081	0.945417	1.80992	0.638244	0.530478	0.733693	0.623026	0.524138	0.712631			women
3	Epigenetic Clock (Horvath DNAmAA)	1.30659	0.937966	1.82008	0.672182	0.56101	0.766898	0.649838	0.542077	0.744205			women
0	Epigenetic Clock (Hannum DNAmAA)	1.67253	1.22671	2.28038	0.644174	0.552396	0.726452						women
1	Epigenetic Clock (Hannum DNAmAA)	1.67299	1.22473	2.28533	0.652133	0.555301	0.737836	0.551384	0.446947	0.651477			women
2	Epigenetic Clock (Hannum DNAmAA)	1.67924	1.22893	2.29454	0.679343	0.577536	0.766534	0.623026	0.524138	0.712631			women
3	Epigenetic Clock (Hannum DNAmAA)	1.72984	1.25285	2.38844	0.710288	0.602844	0.798387	0.649838	0.542077	0.744205			women
0	Epigenetic Clock (PhenoAge DNAmAA)	1.01734	0.72282	1.43187	0.514412	0.428586	0.599396						women
1	Epigenetic Clock (PhenoAge DNAmAA)	1.01789	0.725205	1.42871	0.5545	0.449685	0.654682	0.551384	0.446947	0.651477			women
2	Epigenetic Clock (PhenoAge DNAmAA)	1.03932	0.728942	1.48185	0.623272	0.523346	0.713708	0.623026	0.524138	0.712631			women
3	Epigenetic Clock (PhenoAge DNAmAA)	1.01448	0.709127	1.45133	0.649922	0.542813	0.743782	0.649838	0.542077	0.744205			women
0	Epigenetic Clock (GrimAge DNAmAA)	1.42063	0.987718	2.04329	0.600273	0.498321	0.694219						women
1	Epigenetic Clock (GrimAge DNAmAA)	1.41494	0.981456	2.03988	0.596271	0.483843	0.699424	0.551384	0.446947	0.651477			women
2	Epigenetic Clock (GrimAge DNAmAA)	1.3391	0.885085	2.02602	0.628145	0.520354	0.724536	0.623026	0.524138	0.712631			women
3	Epigenetic Clock (GrimAge DNAmAA)	1.33173	0.874318	2.02844	0.66128	0.550566	0.756769	0.649838	0.542077	0.744205			women
0	Epigenetic Clock (GrimAge2 DNAmAA)	1.36169	0.942364	1.96761	0.583137	0.47197	0.686449						women
1	Epigenetic Clock (GrimAge2 DNAmAA)	1.35547	0.934939	1.96514	0.581201	0.464686	0.689311	0.551384	0.446947	0.651477			women
2	Epigenetic Clock (GrimAge2 DNAmAA)	1.28969	0.845127	1.96811	0.62658	0.517034	0.724518	0.623026	0.524138	0.712631			women
3	Epigenetic Clock (GrimAge2 DNAmAA)	1.26565	0.821451	1.95004	0.658722	0.54688	0.75531	0.649838	0.542077	0.744205			women
0	Epigenetic Clock (PCHorvath1 DNAmAA)	1.23551	0.880083	1.73449	0.570614	0.466968	0.668417						women
1	Epigenetic Clock (PCHorvath1 DNAmAA)	1.24902	0.895634	1.74183	0.572349	0.464637	0.673613	0.551384	0.446947	0.651477			women
2	Epigenetic Clock (PCHorvath1 DNAmAA)	1.23787	0.878111	1.74502	0.645234	0.538992	0.738855	0.623026	0.524138	0.712631			women
3	Epigenetic Clock (PCHorvath1 DNAmAA)	1.24425	0.878565	1.76214	0.674105	0.560753	0.770193	0.649838	0.542077	0.744205			women
0	Epigenetic Clock (PCHorvath2 DNAmAA)	1.40979	1.03583	1.91877	0.593226	0.48495	0.693144						women
1	Epigenetic Clock (PCHorvath2 DNAmAA)	1.40787	1.03908	1.90755	0.605546	0.495187	0.706098	0.551384	0.446947	0.651477			women
2	Epigenetic Clock (PCHorvath2 DNAmAA)	1.41309	1.02316	1.95164	0.662482	0.551197	0.758274	0.623026	0.524138	0.712631			women
3	Epigenetic Clock (PCHorvath2 DNAmAA)	1.41955	1.02149	1.97273	0.691467	0.574874	0.787882	0.649838	0.542077	0.744205			women
0	Epigenetic Clock (PCHannum DNAmAA)	1.48677	1.08415	2.03891	0.587476	0.484573	0.683264						women
1	Epigenetic Clock (PCHannum DNAmAA)	1.48813	1.08877	2.03399	0.61708	0.507734	0.715736	0.551384	0.446947	0.651477			women
2	Epigenetic Clock (PCHannum DNAmAA)	1.47732	1.07312	2.03376	0.649869	0.538354	0.747101	0.623026	0.524138	0.712631			women
3	Epigenetic Clock (PCHannum DNAmAA)	1.49761	1.08415	2.06876	0.692337	0.574974	0.789176	0.649838	0.542077	0.744205			women
0	Epigenetic Clock (PCPhenoAge DNAmAA)	1.31854	0.988663	1.75848	0.564196	0.457455	0.665302						women
1	Epigenetic Clock (PCPhenoAge DNAmAA)	1.29901	0.982128	1.71813	0.594742	0.484257	0.696396	0.551384	0.446947	0.651477			women
2	Epigenetic Clock (PCPhenoAge DNAmAA)	1.31196	0.966139	1.78157	0.638653	0.529169	0.735408	0.623026	0.524138	0.712631			women
3	Epigenetic Clock (PCPhenoAge DNAmAA)	1.31288	0.968037	1.78057	0.682039	0.564849	0.779962	0.649838	0.542077	0.744205			women
0	Epigenetic Clock (PCGrimAge DNAmAA)	1.48047	1.03322	2.12131	0.566419	0.453888	0.672494						women
1	Epigenetic Clock (PCGrimAge DNAmAA)	1.49352	1.04948	2.12543	0.603385	0.488411	0.70797	0.551384	0.446947	0.651477			women
2	Epigenetic Clock (PCGrimAge DNAmAA)	1.45491	0.978512	2.16326	0.626709	0.514761	0.72655	0.623026	0.524138	0.712631			women
3	Epigenetic Clock (PCGrimAge DNAmAA)	1.45162	0.9669	2.17933	0.66881	0.550225	0.769241	0.649838	0.542077	0.744205			women
0	Epigenetic Clock (7-CpG DNAmAA)	0.878598	0.612223	1.26087	0.541192	0.440255	0.638858						women
1	Epigenetic Clock (7-CpG DNAmAA)	0.894785	0.625691	1.27961	0.561047	0.452208	0.664315	0.551384	0.446947	0.651477			women
2	Epigenetic Clock (7-CpG DNAmAA)	0.901135	0.625461	1.29831	0.6181	0.523191	0.704776	0.623026	0.524138	0.712631			women
3	Epigenetic Clock (7-CpG DNAmAA)	0.875481	0.606637	1.26347	0.648272	0.542011	0.741632	0.649838	0.542077	0.744205			women
0	Muscle Strength (HGS cut-off, impaired)	1.91586	0.971283	3.77902	0.578202	0.494467	0.65767						women
1	Muscle Strength (HGS cut-off, impaired)	1.84792	0.932315	3.66272	0.58252	0.469995	0.687062	0.551384	0.446947	0.651477			women
2	Muscle Strength (HGS cut-off, impaired)	1.78757	0.886033	3.60641	0.642574	0.542972	0.731215	0.623026	0.524138	0.712631			women
3	Muscle Strength (HGS cut-off, impaired)	1.75525	0.843717	3.65159	0.668811	0.564728	0.758642	0.649838	0.542077	0.744205			women
0	Timed-Up-and-Go (TUG, impaired)	1.59849	0.749823	3.4077	0.548374	0.472423	0.622137						women
1	Timed-Up-and-Go (TUG, impaired)	1.47165	0.678169	3.19354	0.546684	0.436807	0.652194	0.551384	0.446947	0.651477			women
2	Timed-Up-and-Go (TUG, impaired)	1.31079	0.586987	2.92709	0.633815	0.538325	0.719834	0.623026	0.524138	0.712631			women
3	Timed-Up-and-Go (TUG, impaired)	1.17799	0.492736	2.81626	0.655123	0.549651	0.747252	0.649838	0.542077	0.744205			women
0	Standing Balance Test (Tinetti Test part 1, impaired)	1.62287	0.823219	3.19927	0.563629	0.479991	0.643797						women
1	Standing Balance Test (Tinetti Test part 1, impaired)	1.5286	0.765873	3.05092	0.5789	0.47185	0.679012	0.551384	0.446947	0.651477			women
2	Standing Balance Test (Tinetti Test part 1, impaired)	1.52272	0.750239	3.09058	0.639157	0.536447	0.73054	0.623026	0.524138	0.712631			women
3	Standing Balance Test (Tinetti Test part 1, impaired)	1.48201	0.716158	3.06683	0.665277	0.555361	0.759775	0.649838	0.542077	0.744205			women
0	Frailty Phenotype (Fried Frailty Phenotype, frail)	1.69969	0.82792	3.4894	0.568847	0.49054	0.643857						women
1	Frailty Phenotype (Fried Frailty Phenotype, frail)	1.63297	0.791554	3.3688	0.596457	0.484636	0.69908	0.551384	0.446947	0.651477			women
2	Frailty Phenotype (Fried Frailty Phenotype, frail)	1.60017	0.740702	3.45691	0.650136	0.554315	0.735198	0.623026	0.524138	0.712631			women
3	Frailty Phenotype (Fried Frailty Phenotype, frail)	1.51246	0.676827	3.37978	0.664542	0.562718	0.75306	0.649838	0.542077	0.744205			women
0	Insulin-Like Growth Factor 1 (ILGF1)	0.975504	0.682654	1.39398	0.530794	0.429103	0.629991						men
1	Insulin-Like Growth Factor 1 (ILGF1)	1.06614	0.733894	1.54881	0.651772	0.565014	0.72951	0.652736	0.574643	0.723393			men
2	Insulin-Like Growth Factor 1 (ILGF1)	1.13066	0.780067	1.63882	0.688077	0.605686	0.760072	0.686612	0.609146	0.754902			men
3	Insulin-Like Growth Factor 1 (ILGF1)	1.14692	0.79356	1.65763	0.721512	0.635613	0.793733	0.717339	0.638892	0.784493			men
0	Growth Differentiation Factor 15 (DNAmGDF15)	1.34381	1.02148	1.76784	0.5688	0.484013	0.649737						men
1	Growth Differentiation Factor 15 (DNAmGDF15)	1.09672	0.805183	1.49382	0.653273	0.573568	0.725218	0.652736	0.574643	0.723393			men
2	Growth Differentiation Factor 15 (DNAmGDF15)	1.09885	0.803292	1.50317	0.686494	0.607924	0.755648	0.686612	0.609146	0.754902			men
3	Growth Differentiation Factor 15 (DNAmGDF15)	1.07393	0.775873	1.48648	0.718232	0.639661	0.785418	0.717339	0.638892	0.784493			men
0	High Sensitivity C-reactive protein (hsCRP)	1.35106	1.01746	1.79402	0.584127	0.493957	0.668996						men
1	High Sensitivity C-reactive protein (hsCRP)	1.31071	0.988838	1.73736	0.674816	0.593425	0.746863	0.652736	0.574643	0.723393			men
2	High Sensitivity C-reactive protein (hsCRP)	1.31636	0.984121	1.76075	0.707958	0.633563	0.772668	0.686612	0.609146	0.754902			men
3	High Sensitivity C-reactive protein (hsCRP)	1.33796	0.984088	1.81909	0.735324	0.658486	0.800121	0.717339	0.638892	0.784493			men
0	C-Reactive Protein (CRP)	1.31993	1.01179	1.72193	0.576907	0.497623	0.652418						men
1	C-Reactive Protein (CRP)	1.28706	0.986065	1.67992	0.671534	0.598042	0.737486	0.652736	0.574643	0.723393			men
2	C-Reactive Protein (CRP)	1.29462	0.986699	1.69864	0.703953	0.632458	0.766671	0.686612	0.609146	0.754902			men
3	C-Reactive Protein (CRP)	1.3135	0.989123	1.74425	0.732019	0.659672	0.793794	0.717339	0.638892	0.784493			men
0	Muscle Mass (BMI-standardized ALM)	0.702942	0.430216	1.14856	0.568589	0.457411	0.673259						men
1	Muscle Mass (BMI-standardized ALM)	0.753846	0.44614	1.27378	0.66173	0.56895	0.743541	0.652736	0.574643	0.723393			men
2	Muscle Mass (BMI-standardized ALM)	0.812404	0.472197	1.39772	0.69615	0.600368	0.777483	0.686612	0.609146	0.754902			men
3	Muscle Mass (BMI-standardized ALM)	0.696209	0.33158	1.46181	0.737877	0.609076	0.835689	0.717339	0.638892	0.784493			men
0	Hand Grip Strength (HGS)	0.473914	0.31876	0.704588	0.653263	0.583014	0.717414						men
1	Hand Grip Strength (HGS)	0.567558	0.375028	0.858928	0.693699	0.621549	0.757461	0.652736	0.574643	0.723393			men
2	Hand Grip Strength (HGS)	0.593403	0.387868	0.907852	0.718133	0.643591	0.782357	0.686612	0.609146	0.754902			men
3	Hand Grip Strength (HGS)	0.630321	0.412736	0.96261	0.73469	0.657438	0.799826	0.717339	0.638892	0.784493			men
0	Cognitive Health (DSST)	0.66572	0.521744	0.849427	0.618027	0.529711	0.699177						men
1	Cognitive Health (DSST)	0.730746	0.566065	0.943336	0.674399	0.598462	0.742163	0.652736	0.574643	0.723393			men
2	Cognitive Health (DSST)	0.722388	0.551658	0.945957	0.702814	0.622919	0.771977	0.686612	0.609146	0.754902			men
3	Cognitive Health (DSST)	0.748367	0.562608	0.995459	0.7232	0.641747	0.792132	0.717339	0.638892	0.784493			men
0	Blood Pressure (systolic)	0.817432	0.603091	1.10795	0.541872	0.465103	0.616703						men
1	Blood Pressure (systolic)	0.822317	0.609054	1.11026	0.66267	0.587333	0.730564	0.652736	0.574643	0.723393			men
2	Blood Pressure (systolic)	0.855953	0.630875	1.16133	0.692331	0.615242	0.759999	0.686612	0.609146	0.754902			men
3	Blood Pressure (systolic)	0.862276	0.633796	1.17312	0.71974	0.641525	0.786568	0.717339	0.638892	0.784493			men
0	Epigenetic Clock (DunedinPACE)	1.75252	1.39551	2.20087	0.654508	0.563404	0.735526						men
1	Epigenetic Clock (DunedinPACE)	1.76594	1.36885	2.27822	0.730164	0.648379	0.798829	0.652736	0.574643	0.723393			men
2	Epigenetic Clock (DunedinPACE)	1.74542	1.33517	2.28172	0.745926	0.665533	0.812441	0.686612	0.609146	0.754902			men
3	Epigenetic Clock (DunedinPACE)	1.71807	1.31224	2.24941	0.749933	0.668615	0.816764	0.717339	0.638892	0.784493			men
0	Epigenetic Clock (Horvath DNAmAA)	1.02189	0.769546	1.35698	0.502309	0.418177	0.58631						men
1	Epigenetic Clock (Horvath DNAmAA)	1.00786	0.767892	1.32282	0.652464	0.573846	0.723565	0.652736	0.574643	0.723393			men
2	Epigenetic Clock (Horvath DNAmAA)	0.969773	0.731691	1.28532	0.688048	0.608749	0.757672	0.686612	0.609146	0.754902			men
3	Epigenetic Clock (Horvath DNAmAA)	0.964308	0.731	1.27208	0.718739	0.637507	0.787826	0.717339	0.638892	0.784493			men
0	Epigenetic Clock (Hannum DNAmAA)	0.945638	0.711084	1.25756	0.524632	0.440905	0.606996						men
1	Epigenetic Clock (Hannum DNAmAA)	0.933514	0.712646	1.22284	0.655306	0.574161	0.728306	0.652736	0.574643	0.723393			men
2	Epigenetic Clock (Hannum DNAmAA)	0.914966	0.689266	1.21457	0.687376	0.60584	0.758761	0.686612	0.609146	0.754902			men
3	Epigenetic Clock (Hannum DNAmAA)	0.916606	0.691614	1.21479	0.717969	0.63668	0.787151	0.717339	0.638892	0.784493			men
0	Epigenetic Clock (PhenoAge DNAmAA)	0.953861	0.711855	1.27814	0.529669	0.432952	0.624208						men
1	Epigenetic Clock (PhenoAge DNAmAA)	0.9287	0.692831	1.24487	0.653072	0.573515	0.724907	0.652736	0.574643	0.723393			men
2	Epigenetic Clock (PhenoAge DNAmAA)	0.944516	0.696351	1.28112	0.686952	0.607465	0.756788	0.686612	0.609146	0.754902			men
3	Epigenetic Clock (PhenoAge DNAmAA)	0.913683	0.668098	1.24954	0.720587	0.639567	0.789393	0.717339	0.638892	0.784493			men
0	Epigenetic Clock (GrimAge DNAmAA)	1.29761	0.974634	1.72762	0.556903	0.468375	0.641958						men
1	Epigenetic Clock (GrimAge DNAmAA)	1.29447	0.962217	1.74146	0.66732	0.588305	0.737927	0.652736	0.574643	0.723393			men
2	Epigenetic Clock (GrimAge DNAmAA)	1.30987	0.934893	1.83524	0.695785	0.617294	0.764324	0.686612	0.609146	0.754902			men
3	Epigenetic Clock (GrimAge DNAmAA)	1.28543	0.91647	1.80294	0.720949	0.641358	0.788697	0.717339	0.638892	0.784493			men
0	Epigenetic Clock (GrimAge2 DNAmAA)	1.26703	0.970121	1.65482	0.552393	0.463933	0.637656						men
1	Epigenetic Clock (GrimAge2 DNAmAA)	1.281	0.973646	1.68538	0.669085	0.590246	0.739451	0.652736	0.574643	0.723393			men
2	Epigenetic Clock (GrimAge2 DNAmAA)	1.28608	0.945868	1.74866	0.695434	0.616801	0.764102	0.686612	0.609146	0.754902			men
3	Epigenetic Clock (GrimAge2 DNAmAA)	1.28344	0.9438	1.7453	0.71937	0.639552	0.787389	0.717339	0.638892	0.784493			men
0	Epigenetic Clock (PCHorvath1 DNAmAA)	0.90213	0.679552	1.19761	0.544427	0.460369	0.626029						men
1	Epigenetic Clock (PCHorvath1 DNAmAA)	0.923659	0.70276	1.21399	0.655619	0.575576	0.727708	0.652736	0.574643	0.723393			men
2	Epigenetic Clock (PCHorvath1 DNAmAA)	0.89833	0.671419	1.20193	0.69233	0.607695	0.765745	0.686612	0.609146	0.754902			men
3	Epigenetic Clock (PCHorvath1 DNAmAA)	0.898649	0.674235	1.19776	0.723873	0.636466	0.796969	0.717339	0.638892	0.784493			men
0	Epigenetic Clock (PCHorvath2 DNAmAA)	0.88877	0.666285	1.18555	0.547345	0.460361	0.63153						men
1	Epigenetic Clock (PCHorvath2 DNAmAA)	0.910892	0.692217	1.19865	0.657357	0.578236	0.728601	0.652736	0.574643	0.723393			men
2	Epigenetic Clock (PCHorvath2 DNAmAA)	0.887531	0.663927	1.18644	0.69476	0.611839	0.766722	0.686612	0.609146	0.754902			men
3	Epigenetic Clock (PCHorvath2 DNAmAA)	0.882584	0.660459	1.17942	0.72563	0.64069	0.796857	0.717339	0.638892	0.784493			men
0	Epigenetic Clock (PCHannum DNAmAA)	0.992089	0.740588	1.329	0.513948	0.420734	0.606202						men
1	Epigenetic Clock (PCHannum DNAmAA)	0.980033	0.745035	1.28915	0.65315	0.574111	0.724558	0.652736	0.574643	0.723393			men
2	Epigenetic Clock (PCHannum DNAmAA)	0.955855	0.720858	1.26746	0.688643	0.607641	0.75954	0.686612	0.609146	0.754902			men
3	Epigenetic Clock (PCHannum DNAmAA)	0.946193	0.717344	1.24805	0.720293	0.637401	0.790464	0.717339	0.638892	0.784493			men
0	Epigenetic Clock (PCPhenoAge DNAmAA)	1.08704	0.829332	1.42483	0.513396	0.428753	0.597278						men
1	Epigenetic Clock (PCPhenoAge DNAmAA)	1.08246	0.828438	1.41437	0.656515	0.578795	0.726667	0.652736	0.574643	0.723393			men
2	Epigenetic Clock (PCPhenoAge DNAmAA)	1.07172	0.815141	1.40907	0.690062	0.612422	0.758288	0.686612	0.609146	0.754902			men
3	Epigenetic Clock (PCPhenoAge DNAmAA)	1.03214	0.784187	1.35849	0.718833	0.638318	0.787395	0.717339	0.638892	0.784493			men
0	Epigenetic Clock (PCGrimAge DNAmAA)	1.12026	0.837431	1.49861	0.527942	0.439835	0.614342						men
1	Epigenetic Clock (PCGrimAge DNAmAA)	1.14399	0.858815	1.52387	0.659445	0.582836	0.728538	0.652736	0.574643	0.723393			men
2	Epigenetic Clock (PCGrimAge DNAmAA)	1.14488	0.828249	1.58257	0.688865	0.610572	0.757665	0.686612	0.609146	0.754902			men
3	Epigenetic Clock (PCGrimAge DNAmAA)	1.14166	0.827903	1.57433	0.717025	0.636947	0.785391	0.717339	0.638892	0.784493			men
0	Epigenetic Clock (7-CpG DNAmAA)	0.875749	0.658651	1.1644	0.540786	0.460612	0.618903						men
1	Epigenetic Clock (7-CpG DNAmAA)	0.901276	0.683765	1.18798	0.66079	0.581342	0.732108	0.652736	0.574643	0.723393			men
2	Epigenetic Clock (7-CpG DNAmAA)	0.889186	0.669256	1.18139	0.695354	0.614431	0.765767	0.686612	0.609146	0.754902			men
3	Epigenetic Clock (7-CpG DNAmAA)	0.88442	0.667036	1.17265	0.721202	0.6403	0.789878	0.717339	0.638892	0.784493			men
0	Muscle Strength (HGS cut-off, impaired)	2.24613	1.29785	3.88725	0.593186	0.524343	0.658553						men
1	Muscle Strength (HGS cut-off, impaired)	1.7876	1.02086	3.13024	0.675377	0.595697	0.746048	0.652736	0.574643	0.723393			men
2	Muscle Strength (HGS cut-off, impaired)	1.66676	0.929383	2.98916	0.701463	0.623444	0.769299	0.686612	0.609146	0.754902			men
3	Muscle Strength (HGS cut-off, impaired)	1.59916	0.878828	2.90992	0.723543	0.643756	0.791255	0.717339	0.638892	0.784493			men
0	Timed-Up-and-Go (TUG, impaired)	2.60059	1.48718	4.54759	0.594886	0.526754	0.659548						men
1	Timed-Up-and-Go (TUG, impaired)	2.21767	1.26105	3.89999	0.68903	0.614324	0.755035	0.652736	0.574643	0.723393			men
2	Timed-Up-and-Go (TUG, impaired)	2.16442	1.20819	3.87744	0.709243	0.630758	0.776945	0.686612	0.609146	0.754902			men
3	Timed-Up-and-Go (TUG, impaired)	2.14669	1.18266	3.89655	0.733499	0.655744	0.799073	0.717339	0.638892	0.784493			men
0	Standing Balance Test (Tinetti Test part 1, impaired)	1.76205	1.0006	3.10297	0.563725	0.493008	0.631942						men
1	Standing Balance Test (Tinetti Test part 1, impaired)	1.35673	0.750872	2.45145	0.66627	0.588011	0.73633	0.652736	0.574643	0.723393			men
2	Standing Balance Test (Tinetti Test part 1, impaired)	1.20398	0.650808	2.22734	0.693945	0.617069	0.761356	0.686612	0.609146	0.754902			men
3	Standing Balance Test (Tinetti Test part 1, impaired)	1.17616	0.618563	2.23641	0.722203	0.64391	0.788925	0.717339	0.638892	0.784493			men
0	Frailty Phenotype (Fried Frailty Phenotype, frail)	3.80194	1.92497	7.5091	0.644618	0.585336	0.699773						men
1	Frailty Phenotype (Fried Frailty Phenotype, frail)	3.26887	1.64701	6.48783	0.713369	0.642564	0.775059	0.652736	0.574643	0.723393			men
2	Frailty Phenotype (Fried Frailty Phenotype, frail)	2.91195	1.41997	5.97157	0.72685	0.651606	0.791054	0.686612	0.609146	0.754902			men
3	Frailty Phenotype (Fried Frailty Phenotype, frail)	2.92371	1.41679	6.03344	0.743873	0.667281	0.807909	0.717339	0.638892	0.784493			men

## Sheet: STable10
Supplementary Table 10: Cox regression models at T0 including biomarkers of aging in subgroups stratified by cause of death. Model 0: unadjusted; Model 1: age and sex; Model 2: Model 1 + alcohol, smoking, physical activity, genetic heredity; Model 3: Model 2 + BMI, socioeconomic status, morbidity index, polyhparmacy.
Model	Variable	HR	HR lower 95% CI	HR higher 95% CI	Model incl. Marker			Model excl. Marker
					C-Index	C-Index lower 95% CI	C-Index higher 95% CI	C-Index	C-Index lower 95% CI	C-Index higher 95% CI		p-value for Biomarker-Sex-Interaction Term	Group
0	C-Reactive Protein (CRP)	1.11348	0.964942	1.28489	0.550899	0.507788	0.59326						Cancer
1	C-Reactive Protein (CRP)	1.10123	0.952944	1.27258	0.64719	0.605746	0.686531	0.643103	0.602176	0.682043		0.136257	Cancer
2	C-Reactive Protein (CRP)	1.08656	0.935144	1.26249	0.680862	0.625576	0.731489	0.675765	0.622967	0.724441		0.170104	Cancer
3	C-Reactive Protein (CRP)	1.07368	0.914637	1.26037	0.696485	0.641174	0.746638	0.694113	0.641614	0.742013		0.171275	Cancer
0	Interleukin-6 (IL-6)	1.26245	1.1202	1.42276	0.58623	0.543895	0.627329						Cancer
1	Interleukin-6 (IL-6)	1.20796	1.06492	1.37022	0.653829	0.612176	0.693249	0.643103	0.602176	0.682043		0.00695093	Cancer
2	Interleukin-6 (IL-6)	1.20106	1.05779	1.36373	0.683603	0.630659	0.73218	0.675765	0.622967	0.724441		0.00802477	Cancer
3	Interleukin-6 (IL-6)	1.1884	1.04311	1.35392	0.70079	0.644485	0.751614	0.694113	0.641614	0.742013		0.0106333	Cancer
0	Muscle Mass (BMI-standardized ALM)	1.1631	1.017	1.33019	0.537504	0.495752	0.578737						Cancer
1	Muscle Mass (BMI-standardized ALM)	0.943184	0.756487	1.17596	0.643363	0.602044	0.682652	0.643103	0.602176	0.682043		0.519569	Cancer
2	Muscle Mass (BMI-standardized ALM)	0.951417	0.758706	1.19308	0.677153	0.624121	0.725987	0.675765	0.622967	0.724441		0.589788	Cancer
3	Muscle Mass (BMI-standardized ALM)	1.00229	0.760539	1.32088	0.695082	0.639119	0.745818	0.694113	0.641614	0.742013		0.56889	Cancer
0	Hand Grip Strength (HGS)	1.09346	0.957781	1.24836	0.527272	0.48952	0.564714						Cancer
1	Hand Grip Strength (HGS)	0.809547	0.650173	1.00799	0.644453	0.602944	0.683898	0.643103	0.602176	0.682043		0.010746	Cancer
2	Hand Grip Strength (HGS)	0.782915	0.62581	0.979461	0.676938	0.623017	0.726531	0.675765	0.622967	0.724441		0.00673457	Cancer
3	Hand Grip Strength (HGS)	0.806685	0.643178	1.01176	0.693425	0.641162	0.741149	0.694113	0.641614	0.742013		0.00625553	Cancer
0	Gait Speed (4 meter gait speed)	1.1813	0.976387	1.42922	0.540791	0.473181	0.606931						Cancer
1	Gait Speed (4 meter gait speed)	1.07735	0.8867	1.309	0.643742	0.597084	0.687821	0.643103	0.602176	0.682043		0.566614	Cancer
2	Gait Speed (4 meter gait speed)	1.0672	0.869128	1.3104	0.675908	0.612274	0.733642	0.675765	0.622967	0.724441		0.578053	Cancer
3	Gait Speed (4 meter gait speed)	1.04651	0.846944	1.29311	0.694278	0.636952	0.746159	0.694113	0.641614	0.742013		0.577991	Cancer
0	Cognitive Health (DSST)	0.788065	0.681962	0.910676	0.560534	0.514832	0.605233						Cancer
1	Cognitive Health (DSST)	0.866964	0.749843	1.00238	0.64208	0.599704	0.682346	0.643103	0.602176	0.682043		0.0540488	Cancer
2	Cognitive Health (DSST)	0.862522	0.74361	1.00045	0.676188	0.620831	0.727017	0.675765	0.622967	0.724441		0.0665082	Cancer
3	Cognitive Health (DSST)	0.886887	0.764638	1.02868	0.694997	0.640085	0.744871	0.694113	0.641614	0.742013		0.0483174	Cancer
0	Blood Pressure (systolic)	1.03912	0.91081	1.1855	0.513217	0.474549	0.551728						Cancer
1	Blood Pressure (systolic)	0.994426	0.869576	1.1372	0.643298	0.602324	0.682277	0.643103	0.602176	0.682043		0.958041	Cancer
2	Blood Pressure (systolic)	0.99937	0.871729	1.1457	0.676067	0.623344	0.724669	0.675765	0.622967	0.724441		0.934893	Cancer
3	Blood Pressure (systolic)	1.0096	0.878086	1.16081	0.694283	0.641376	0.742518	0.694113	0.641614	0.742013		0.980099	Cancer
0	Muscle Strength (HGS cut-off, impaired)	1.50443	0.905695	2.49898	0.510832	0.49257	0.529065						Cancer
1	Muscle Strength (HGS cut-off, impaired)	1.27357	0.762063	2.12841	0.643476	0.602432	0.682517	0.643103	0.602176	0.682043		0.718801	Cancer
2	Muscle Strength (HGS cut-off, impaired)	1.283	0.763892	2.15487	0.675739	0.622838	0.724502	0.675765	0.622967	0.724441		0.687412	Cancer
3	Muscle Strength (HGS cut-off, impaired)	1.16005	0.682215	1.97256	0.694017	0.641779	0.741703	0.694113	0.641614	0.742013		0.600419	Cancer
0	Timed-Up-and-Go (TUG, impaired)	1.59668	1.0922	2.33418	0.522108	0.497188	0.546919						Cancer
1	Timed-Up-and-Go (TUG, impaired)	1.10679	0.743573	1.64744	0.642703	0.601662	0.681753	0.643103	0.602176	0.682043		0.202723	Cancer
2	Timed-Up-and-Go (TUG, impaired)	1.07777	0.719632	1.61414	0.675957	0.622896	0.724849	0.675765	0.622967	0.724441		0.232969	Cancer
3	Timed-Up-and-Go (TUG, impaired)	1.05577	0.702913	1.58575	0.694662	0.639732	0.744562	0.694113	0.641614	0.742013		0.178296	Cancer
0	Standing Balance Test (Tinetti Test part 1, impaired)	1.51241	1.04393	2.19112	0.520981	0.494627	0.547218						Cancer
1	Standing Balance Test (Tinetti Test part 1, impaired)	1.35876	0.933654	1.97742	0.644462	0.602492	0.684322	0.643103	0.602176	0.682043		0.61885	Cancer
2	Standing Balance Test (Tinetti Test part 1, impaired)	1.30325	0.886539	1.91583	0.67713	0.623898	0.726134	0.675765	0.622967	0.724441		0.66339	Cancer
3	Standing Balance Test (Tinetti Test part 1, impaired)	1.28121	0.86858	1.88987	0.696112	0.638819	0.747903	0.694113	0.641614	0.742013		0.686656	Cancer
0	Frailty Phenotype (Fried Frailty Phenotype, frail)	1.41635	1.02524	1.95666	0.537572	0.49831	0.576373						Cancer
1	Frailty Phenotype (Fried Frailty Phenotype, frail)	1.26218	0.910546	1.74961	0.648567	0.606091	0.688815	0.643103	0.602176	0.682043		0.980884	Cancer
2	Frailty Phenotype (Fried Frailty Phenotype, frail)	1.31812	0.915851	1.89708	0.681844	0.627891	0.731322	0.675765	0.622967	0.724441		0.97185	Cancer
3	Frailty Phenotype (Fried Frailty Phenotype, frail)	1.30295	0.893212	1.90063	0.697538	0.640241	0.749284	0.694113	0.641614	0.742013		0.995342	Cancer
0	C-Reactive Protein (CRP)	1.20423	1.03106	1.40648	0.5845	0.537278	0.630221						Cardio
1	C-Reactive Protein (CRP)	1.18716	1.01463	1.38904	0.686528	0.641495	0.728299	0.676995	0.632317	0.718659		0.73327	Cardio
2	C-Reactive Protein (CRP)	1.17358	0.996906	1.38157	0.70763	0.643052	0.764798	0.699784	0.636763	0.75606		0.757471	Cardio
3	C-Reactive Protein (CRP)	1.17108	0.986513	1.39017	0.724457	0.668668	0.774026	0.717761	0.66037	0.768849		0.861969	Cardio
0	Interleukin-6 (IL-6)	1.30052	1.14242	1.4805	0.595967	0.549083	0.641162						Cardio
1	Interleukin-6 (IL-6)	1.23515	1.07607	1.41775	0.688925	0.644014	0.73054	0.676995	0.632317	0.718659		0.0575204	Cardio
2	Interleukin-6 (IL-6)	1.223	1.0624	1.40787	0.711096	0.650818	0.76473	0.699784	0.636763	0.75606		0.0816989	Cardio
3	Interleukin-6 (IL-6)	1.21433	1.05131	1.40262	0.727921	0.675061	0.775048	0.717761	0.66037	0.768849		0.0989634	Cardio
0	Muscle Mass (BMI-standardized ALM)	1.1836	1.02263	1.36992	0.546603	0.501132	0.591309						Cardio
1	Muscle Mass (BMI-standardized ALM)	0.915816	0.718309	1.16763	0.677174	0.632229	0.719067	0.676995	0.632317	0.718659		0.403179	Cardio
2	Muscle Mass (BMI-standardized ALM)	0.938894	0.734314	1.20047	0.701267	0.64097	0.755303	0.699784	0.636763	0.75606		0.461592	Cardio
3	Muscle Mass (BMI-standardized ALM)	0.976106	0.722268	1.31916	0.718111	0.661194	0.768809	0.717761	0.66037	0.768849		0.416194	Cardio
0	Hand Grip Strength (HGS)	1.10059	0.951701	1.27276	0.527174	0.483451	0.570484						Cardio
1	Hand Grip Strength (HGS)	0.767822	0.601301	0.980458	0.680684	0.63629	0.722026	0.676995	0.632317	0.718659		0.739374	Cardio
2	Hand Grip Strength (HGS)	0.750482	0.586836	0.959763	0.703438	0.640465	0.759523	0.699784	0.636763	0.75606		0.624826	Cardio
3	Hand Grip Strength (HGS)	0.773289	0.600859	0.995202	0.71938	0.660091	0.771902	0.717761	0.66037	0.768849		0.581822	Cardio
0	Gait Speed (4 meter gait speed)	1.29453	1.07716	1.55576	0.581677	0.517332	0.643358						Cardio
1	Gait Speed (4 meter gait speed)	1.17545	0.980511	1.40914	0.681198	0.631503	0.727088	0.676995	0.632317	0.718659		0.707169	Cardio
2	Gait Speed (4 meter gait speed)	1.15967	0.95598	1.40675	0.706744	0.645728	0.76114	0.699784	0.636763	0.75606		0.717713	Cardio
3	Gait Speed (4 meter gait speed)	1.14686	0.940114	1.39906	0.721485	0.657718	0.777393	0.717761	0.66037	0.768849		0.753621	Cardio
0	Cognitive Health (DSST)	0.662888	0.564432	0.778518	0.617248	0.568213	0.664006						Cardio
1	Cognitive Health (DSST)	0.741511	0.62665	0.877426	0.690167	0.644267	0.732603	0.676995	0.632317	0.718659		0.189172	Cardio
2	Cognitive Health (DSST)	0.739004	0.621369	0.878909	0.714661	0.657205	0.765917	0.699784	0.636763	0.75606		0.174661	Cardio
3	Cognitive Health (DSST)	0.757735	0.635713	0.903179	0.728319	0.675901	0.77508	0.717761	0.66037	0.768849		0.138389	Cardio
0	Blood Pressure (systolic)	1.1212	0.976096	1.28787	0.544092	0.500873	0.586658						Cardio
1	Blood Pressure (systolic)	1.06609	0.925335	1.22825	0.67787	0.632914	0.719758	0.676995	0.632317	0.718659		0.571128	Cardio
2	Blood Pressure (systolic)	1.07405	0.928631	1.24225	0.701288	0.639892	0.756204	0.699784	0.636763	0.75606		0.48569	Cardio
3	Blood Pressure (systolic)	1.08423	0.93528	1.25691	0.719591	0.663407	0.769653	0.717761	0.66037	0.768849		0.532398	Cardio
0	Muscle Strength (HGS cut-off, impaired)	1.94934	1.18062	3.21859	0.523668	0.500291	0.546943						Cardio
1	Muscle Strength (HGS cut-off, impaired)	1.5727	0.941131	2.62812	0.680159	0.635383	0.721843	0.676995	0.632317	0.718659		0.926437	Cardio
2	Muscle Strength (HGS cut-off, impaired)	1.55399	0.926278	2.60707	0.702598	0.640259	0.758213	0.699784	0.636763	0.75606		0.964481	Cardio
3	Muscle Strength (HGS cut-off, impaired)	1.41943	0.830933	2.42474	0.71903	0.661095	0.770501	0.717761	0.66037	0.768849		0.936198	Cardio
0	Timed-Up-and-Go (TUG, impaired)	2.31918	1.60604	3.34897	0.549618	0.519059	0.579807						Cardio
1	Timed-Up-and-Go (TUG, impaired)	1.50897	1.02006	2.23222	0.681015	0.636706	0.722277	0.676995	0.632317	0.718659		0.933125	Cardio
2	Timed-Up-and-Go (TUG, impaired)	1.45668	0.979121	2.16716	0.705339	0.646104	0.758367	0.699784	0.636763	0.75606		0.8763	Cardio
3	Timed-Up-and-Go (TUG, impaired)	1.43977	0.965825	2.14628	0.721994	0.666254	0.771615	0.717761	0.66037	0.768849		0.957251	Cardio
0	Standing Balance Test (Tinetti Test part 1, impaired)	1.97772	1.3586	2.87896	0.539977	0.508754	0.570888						Cardio
1	Standing Balance Test (Tinetti Test part 1, impaired)	1.72237	1.17456	2.52567	0.683096	0.637804	0.725165	0.676995	0.632317	0.718659		0.908799	Cardio
2	Standing Balance Test (Tinetti Test part 1, impaired)	1.63581	1.09489	2.44396	0.704865	0.641131	0.76149	0.699784	0.636763	0.75606		0.918146	Cardio
3	Standing Balance Test (Tinetti Test part 1, impaired)	1.63081	1.08844	2.44344	0.722373	0.664151	0.773937	0.717761	0.66037	0.768849		0.99331	Cardio
0	Frailty Phenotype (Fried Frailty Phenotype, frail)	1.80676	1.29848	2.514	0.565386	0.523798	0.606073						Cardio
1	Frailty Phenotype (Fried Frailty Phenotype, frail)	1.5606	1.11496	2.18435	0.685812	0.640471	0.727864	0.676995	0.632317	0.718659		0.818331	Cardio
2	Frailty Phenotype (Fried Frailty Phenotype, frail)	1.55254	1.07707	2.23788	0.704989	0.632611	0.76833	0.699784	0.636763	0.75606		0.865996	Cardio
3	Frailty Phenotype (Fried Frailty Phenotype, frail)	1.54716	1.05786	2.26278	0.72087	0.654677	0.778664	0.717761	0.66037	0.768849		0.856263	Cardio
0	C-Reactive Protein (CRP)	1.1324	0.999716	1.2827	0.550759	0.513372	0.58758						three most frequent
1	C-Reactive Protein (CRP)	1.11803	0.985718	1.26811	0.663283	0.627677	0.697127	0.658329	0.623219	0.691784		0.56566	three most frequent
2	C-Reactive Protein (CRP)	1.09368	0.95814	1.2484	0.687191	0.638385	0.732174	0.682814	0.630677	0.730734		0.720521	three most frequent
3	C-Reactive Protein (CRP)	1.10099	0.958302	1.26492	0.701521	0.658751	0.741038	0.698506	0.655081	0.738645		0.880163	three most frequent
0	Interleukin-6 (IL-6)	1.24213	1.11721	1.38103	0.579348	0.542371	0.615456						three most frequent
1	Interleukin-6 (IL-6)	1.18336	1.05786	1.32374	0.66654	0.630946	0.700332	0.658329	0.623219	0.691784		0.0429984	three most frequent
2	Interleukin-6 (IL-6)	1.16819	1.04156	1.31021	0.688661	0.636595	0.736356	0.682814	0.630677	0.730734		0.0719855	three most frequent
3	Interleukin-6 (IL-6)	1.16434	1.03639	1.30809	0.704108	0.662276	0.742771	0.698506	0.655081	0.738645		0.096105	three most frequent
0	Muscle Mass (BMI-standardized ALM)	1.17071	1.04091	1.31669	0.543685	0.507067	0.579837						three most frequent
1	Muscle Mass (BMI-standardized ALM)	0.949376	0.782614	1.15167	0.658484	0.623004	0.692274	0.658329	0.623219	0.691784		0.210221	three most frequent
2	Muscle Mass (BMI-standardized ALM)	0.971052	0.796904	1.18326	0.684139	0.635205	0.729306	0.682814	0.630677	0.730734		0.258815	three most frequent
3	Muscle Mass (BMI-standardized ALM)	0.966911	0.758938	1.23188	0.69927	0.656202	0.739089	0.698506	0.655081	0.738645		0.176797	three most frequent
0	Hand Grip Strength (HGS)	1.11161	0.989286	1.24906	0.531658	0.497474	0.565548						three most frequent
1	Hand Grip Strength (HGS)	0.839968	0.691328	1.02057	0.659662	0.624175	0.693445	0.658329	0.623219	0.691784		0.0768298	three most frequent
2	Hand Grip Strength (HGS)	0.812104	0.666831	0.989025	0.683258	0.629688	0.732373	0.682814	0.630677	0.730734		0.0500306	three most frequent
3	Hand Grip Strength (HGS)	0.832584	0.680781	1.01824	0.697215	0.651295	0.739508	0.698506	0.655081	0.738645		0.0457546	three most frequent
0	Gait Speed (4 meter gait speed)	1.20748	1.02005	1.42934	0.550709	0.490414	0.60955						three most frequent
1	Gait Speed (4 meter gait speed)	1.09364	0.925202	1.29274	0.657683	0.613581	0.699219	0.658329	0.623219	0.691784		0.51066	three most frequent
2	Gait Speed (4 meter gait speed)	1.07773	0.902612	1.28683	0.683067	0.622307	0.738165	0.682814	0.630677	0.730734		0.523941	three most frequent
3	Gait Speed (4 meter gait speed)	1.07077	0.897453	1.27757	0.696425	0.636827	0.75008	0.698506	0.655081	0.738645		0.559628	three most frequent
0	Cognitive Health (DSST)	0.764366	0.669005	0.87332	0.57624	0.535922	0.615568						three most frequent
1	Cognitive Health (DSST)	0.847777	0.740485	0.970616	0.660936	0.624194	0.695837	0.658329	0.623219	0.691784		0.0631599	three most frequent
2	Cognitive Health (DSST)	0.840921	0.729452	0.969423	0.686084	0.629363	0.737742	0.682814	0.630677	0.730734		0.0641109	three most frequent
3	Cognitive Health (DSST)	0.860115	0.746053	0.991616	0.700952	0.657402	0.741145	0.698506	0.655081	0.738645		0.0459813	three most frequent
0	Blood Pressure (systolic)	1.07954	0.96324	1.20988	0.53095	0.495987	0.565612						three most frequent
1	Blood Pressure (systolic)	1.02995	0.917206	1.15654	0.659024	0.623754	0.692616	0.658329	0.623219	0.691784		0.987106	three most frequent
2	Blood Pressure (systolic)	1.03661	0.920448	1.16743	0.683209	0.631821	0.730485	0.682814	0.630677	0.730734		0.850197	three most frequent
3	Blood Pressure (systolic)	1.04707	0.927656	1.18185	0.699181	0.6564	0.738755	0.698506	0.655081	0.738645		0.885105	three most frequent
0	Muscle Strength (HGS cut-off, impaired)	1.62497	1.05163	2.51089	0.5146	0.49794	0.531227						three most frequent
1	Muscle Strength (HGS cut-off, impaired)	1.33602	0.857619	2.08128	0.659796	0.624561	0.693349	0.658329	0.623219	0.691784		0.945808	three most frequent
2	Muscle Strength (HGS cut-off, impaired)	1.35016	0.864267	2.10922	0.683649	0.630395	0.732487	0.682814	0.630677	0.730734		0.868597	three most frequent
3	Muscle Strength (HGS cut-off, impaired)	1.28523	0.813691	2.03004	0.698886	0.654567	0.739778	0.698506	0.655081	0.738645		0.832718	three most frequent
0	Timed-Up-and-Go (TUG, impaired)	1.69155	1.22084	2.34373	0.527015	0.504851	0.549074						three most frequent
1	Timed-Up-and-Go (TUG, impaired)	1.12859	0.800415	1.59133	0.65836	0.62312	0.691935	0.658329	0.623219	0.691784		0.377865	three most frequent
2	Timed-Up-and-Go (TUG, impaired)	1.08549	0.764984	1.54029	0.68358	0.632781	0.730347	0.682814	0.630677	0.730734		0.455996	three most frequent
3	Timed-Up-and-Go (TUG, impaired)	1.08433	0.763093	1.5408	0.699655	0.65669	0.739377	0.698506	0.655081	0.738645		0.408546	three most frequent
0	Standing Balance Test (Tinetti Test part 1, impaired)	1.654	1.20302	2.27403	0.528279	0.504714	0.551718						three most frequent
1	Standing Balance Test (Tinetti Test part 1, impaired)	1.45526	1.054	2.0093	0.661122	0.625367	0.695128	0.658329	0.623219	0.691784		0.84	three most frequent
2	Standing Balance Test (Tinetti Test part 1, impaired)	1.38097	0.987845	1.93053	0.685337	0.632601	0.73369	0.682814	0.630677	0.730734		0.893954	three most frequent
3	Standing Balance Test (Tinetti Test part 1, impaired)	1.38758	0.989609	1.9456	0.700836	0.657501	0.740848	0.698506	0.655081	0.738645		0.963917	three most frequent
0	Frailty Phenotype (Fried Frailty Phenotype, frail)	1.53014	1.16325	2.01273	0.54782	0.514231	0.580979						three most frequent
1	Frailty Phenotype (Fried Frailty Phenotype, frail)	1.34089	1.01546	1.77061	0.665042	0.628208	0.699969	0.658329	0.623219	0.691784		0.78553	three most frequent
2	Frailty Phenotype (Fried Frailty Phenotype, frail)	1.34065	0.982373	1.82958	0.68664	0.632029	0.736524	0.682814	0.630677	0.730734		0.862199	three most frequent
3	Frailty Phenotype (Fried Frailty Phenotype, frail)	1.34802	0.975355	1.86306	0.700819	0.654063	0.743731	0.698506	0.655081	0.738645		0.883259	three most frequent

## Sheet: STable11
Supplementary Table 11: Cox regression models at T1 including biomarkers of aging in subgroups stratified by cause of death. Model 0: unadjusted; Model 1: age and sex; Model 2: Model 1 + alcohol, smoking, physical activity, genetic heredity; Model 3: Model 2 + BMI, socioeconomic status, morbidity index, polyhparmacy.
Model	Variable	HR	HR lower 95% CI	HR higher 95% CI	Model incl. Marker			Model excl. Marker
					C-Index	C-Index lower 95% CI	C-Index higher 95% CI	C-Index	C-Index lower 95% CI	C-Index higher 95% CI		p-value for Biomarker-Sex-Interaction Term	Group
0	Insulin-Like Growth Factor 1 (ILGF1)	1.03929	0.737786	1.46401	0.529606	0.432248	0.624763						Cancer
1	Insulin-Like Growth Factor 1 (ILGF1)	1.11528	0.787081	1.58034	0.60503	0.518452	0.685484	0.604574	0.527659	0.676639		0.719831	Cancer
2	Insulin-Like Growth Factor 1 (ILGF1)	1.13847	0.800678	1.61878	0.631343	0.551124	0.704901	0.630795	0.555213	0.700462		0.823043	Cancer
3	Insulin-Like Growth Factor 1 (ILGF1)	1.13851	0.80338	1.61345	0.686509	0.58308	0.774215	0.674552	0.600221	0.741026		0.864986	Cancer
0	Growth Differentiation Factor 15 (DNAmGDF15)	1.0654	0.822455	1.3801	0.507882	0.426454	0.588895						Cancer
1	Growth Differentiation Factor 15 (DNAmGDF15)	0.904301	0.677994	1.20615	0.608084	0.533338	0.678085	0.604574	0.527659	0.676639		0.0147422	Cancer
2	Growth Differentiation Factor 15 (DNAmGDF15)	0.905395	0.67642	1.21188	0.636572	0.563415	0.703912	0.630795	0.555213	0.700462		0.0156904	Cancer
3	Growth Differentiation Factor 15 (DNAmGDF15)	0.905313	0.675836	1.21271	0.678306	0.604856	0.743883	0.674552	0.600221	0.741026		0.0237688	Cancer
0	High Sensitivity C-reactive protein (hsCRP)	1.37265	1.05342	1.78862	0.590296	0.511542	0.664676						Cancer
1	High Sensitivity C-reactive protein (hsCRP)	1.37722	1.05863	1.79169	0.628466	0.544487	0.705342	0.604574	0.527659	0.676639		0.066622	Cancer
2	High Sensitivity C-reactive protein (hsCRP)	1.37789	1.05803	1.79447	0.659666	0.582697	0.729039	0.630795	0.555213	0.700462		0.060173	Cancer
3	High Sensitivity C-reactive protein (hsCRP)	1.43436	1.08803	1.89091	0.708569	0.614515	0.787607	0.674552	0.600221	0.741026		0.105904	Cancer
0	C-Reactive Protein (CRP)	1.30293	1.01052	1.67996	0.572572	0.500664	0.641539						Cancer
1	C-Reactive Protein (CRP)	1.30702	1.01346	1.68561	0.626135	0.547227	0.698859	0.604574	0.527659	0.676639		0.0589499	Cancer
2	C-Reactive Protein (CRP)	1.30513	1.00945	1.6874	0.65278	0.578263	0.720494	0.630795	0.555213	0.700462		0.0492709	Cancer
3	C-Reactive Protein (CRP)	1.35688	1.0396	1.77098	0.695786	0.620949	0.761523	0.674552	0.600221	0.741026		0.0856323	Cancer
0	Muscle Mass (BMI-standardized ALM)	1.10272	0.839084	1.44919	0.524383	0.444677	0.602866						Cancer
1	Muscle Mass (BMI-standardized ALM)	0.860767	0.534722	1.38562	0.603412	0.510726	0.689225	0.604574	0.527659	0.676639		0.36694	Cancer
2	Muscle Mass (BMI-standardized ALM)	0.880812	0.54632	1.4201	0.63586	0.552659	0.71166	0.630795	0.555213	0.700462		0.369759	Cancer
3	Muscle Mass (BMI-standardized ALM)	0.815609	0.443713	1.49921	0.686187	0.590488	0.768297	0.674552	0.600221	0.741026		0.395722	Cancer
0	Hand Grip Strength (HGS)	0.967998	0.747682	1.25323	0.50024	0.430106	0.570366						Cancer
1	Hand Grip Strength (HGS)	0.644013	0.420208	0.987018	0.634174	0.556676	0.705297	0.604574	0.527659	0.676639		0.451721	Cancer
2	Hand Grip Strength (HGS)	0.645168	0.417236	0.997619	0.657332	0.58488	0.723125	0.630795	0.555213	0.700462		0.466229	Cancer
3	Hand Grip Strength (HGS)	0.681617	0.442911	1.04897	0.686777	0.61056	0.754085	0.674552	0.600221	0.741026		0.416096	Cancer
0	Cognitive Health (DSST)	0.754242	0.586416	0.970099	0.547725	0.465736	0.627203						Cancer
1	Cognitive Health (DSST)	0.824229	0.637254	1.06606	0.606638	0.527678	0.680393	0.604574	0.527659	0.676639		0.0615523	Cancer
2	Cognitive Health (DSST)	0.824752	0.635734	1.06997	0.633063	0.5567	0.703282	0.630795	0.555213	0.700462		0.0684866	Cancer
3	Cognitive Health (DSST)	0.854668	0.653793	1.11726	0.674297	0.598797	0.741717	0.674552	0.600221	0.741026		0.0703777	Cancer
0	Blood Pressure (systolic)	0.98421	0.757167	1.27933	0.506257	0.434499	0.577759						Cancer
1	Blood Pressure (systolic)	0.939972	0.719508	1.22799	0.603122	0.525988	0.67545	0.604574	0.527659	0.676639		0.610964	Cancer
2	Blood Pressure (systolic)	0.944138	0.720544	1.23712	0.63121	0.553577	0.702596	0.630795	0.555213	0.700462		0.634987	Cancer
3	Blood Pressure (systolic)	0.959408	0.732323	1.25691	0.672227	0.596381	0.740033	0.674552	0.600221	0.741026		0.765222	Cancer
0	Epigenetic Clock (DunedinPACE)	1.70926	1.36376	2.1423	0.642544	0.560877	0.716695						Cancer
1	Epigenetic Clock (DunedinPACE)	1.64338	1.2974	2.08163	0.663946	0.579849	0.738792	0.604574	0.527659	0.676639		0.0439721	Cancer
2	Epigenetic Clock (DunedinPACE)	1.64287	1.28991	2.09242	0.681339	0.599279	0.753507	0.630795	0.555213	0.700462		0.0473217	Cancer
3	Epigenetic Clock (DunedinPACE)	1.60868	1.25271	2.0658	0.696626	0.611644	0.770004	0.674552	0.600221	0.741026		0.0612319	Cancer
0	Epigenetic Clock (Horvath DNAmAA)	1.18691	0.921575	1.52864	0.54322	0.466632	0.617818						Cancer
1	Epigenetic Clock (Horvath DNAmAA)	1.13879	0.886691	1.46257	0.613298	0.53482	0.686301	0.604574	0.527659	0.676639		0.992052	Cancer
2	Epigenetic Clock (Horvath DNAmAA)	1.14026	0.88561	1.46812	0.635662	0.559021	0.705988	0.630795	0.555213	0.700462		0.972831	Cancer
3	Epigenetic Clock (Horvath DNAmAA)	1.13908	0.882954	1.4695	0.674463	0.595575	0.744562	0.674552	0.600221	0.741026		0.98309	Cancer
0	Epigenetic Clock (Hannum DNAmAA)	1.27441	0.99991	1.62428	0.568488	0.493823	0.640165						Cancer
1	Epigenetic Clock (Hannum DNAmAA)	1.20946	0.94761	1.54365	0.632403	0.559166	0.700002	0.604574	0.527659	0.676639		0.157136	Cancer
2	Epigenetic Clock (Hannum DNAmAA)	1.22531	0.956637	1.56944	0.652565	0.578603	0.719831	0.630795	0.555213	0.700462		0.176743	Cancer
3	Epigenetic Clock (Hannum DNAmAA)	1.23185	0.962934	1.57587	0.679231	0.604224	0.745999	0.674552	0.600221	0.741026		0.161142	Cancer
0	Epigenetic Clock (PhenoAge DNAmAA)	1.11536	0.862529	1.4423	0.519904	0.445529	0.593408						Cancer
1	Epigenetic Clock (PhenoAge DNAmAA)	1.08475	0.836803	1.40616	0.610057	0.532438	0.682476	0.604574	0.527659	0.676639		0.409206	Cancer
2	Epigenetic Clock (PhenoAge DNAmAA)	1.11546	0.853266	1.45821	0.635551	0.560273	0.704734	0.630795	0.555213	0.700462		0.386937	Cancer
3	Epigenetic Clock (PhenoAge DNAmAA)	1.10507	0.8382	1.45691	0.675419	0.599274	0.743293	0.674552	0.600221	0.741026		0.387661	Cancer
0	Epigenetic Clock (GrimAge DNAmAA)	1.40112	1.09302	1.79608	0.579421	0.497725	0.656987						Cancer
1	Epigenetic Clock (GrimAge DNAmAA)	1.34217	1.01885	1.7681	0.622547	0.538852	0.699522	0.604574	0.527659	0.676639		0.301613	Cancer
2	Epigenetic Clock (GrimAge DNAmAA)	1.37314	1.0111	1.86481	0.635173	0.55289	0.710248	0.630795	0.555213	0.700462		0.219185	Cancer
3	Epigenetic Clock (GrimAge DNAmAA)	1.36087	1.00356	1.84541	0.670496	0.587875	0.743773	0.674552	0.600221	0.741026		0.2747	Cancer
0	Epigenetic Clock (GrimAge2 DNAmAA)	1.37422	1.07744	1.75276	0.571905	0.488339	0.651561						Cancer
1	Epigenetic Clock (GrimAge2 DNAmAA)	1.31965	1.01494	1.71584	0.621324	0.537756	0.698262	0.604574	0.527659	0.676639		0.213663	Cancer
2	Epigenetic Clock (GrimAge2 DNAmAA)	1.34693	1.00623	1.80298	0.635607	0.55417	0.709955	0.630795	0.555213	0.700462		0.164504	Cancer
3	Epigenetic Clock (GrimAge2 DNAmAA)	1.31967	0.989357	1.76025	0.670135	0.587981	0.743066	0.674552	0.600221	0.741026		0.203	Cancer
0	Epigenetic Clock (PCHorvath1 DNAmAA)	1.10822	0.859831	1.42838	0.516328	0.439469	0.592422						Cancer
1	Epigenetic Clock (PCHorvath1 DNAmAA)	1.09091	0.847113	1.40487	0.611998	0.535391	0.683443	0.604574	0.527659	0.676639		0.858593	Cancer
2	Epigenetic Clock (PCHorvath1 DNAmAA)	1.09286	0.842622	1.41742	0.635246	0.560365	0.704107	0.630795	0.555213	0.700462		0.874278	Cancer
3	Epigenetic Clock (PCHorvath1 DNAmAA)	1.09777	0.847653	1.42169	0.675036	0.597912	0.743708	0.674552	0.600221	0.741026		0.871115	Cancer
0	Epigenetic Clock (PCHorvath2 DNAmAA)	1.15635	0.900016	1.48569	0.519746	0.440973	0.597549						Cancer
1	Epigenetic Clock (PCHorvath2 DNAmAA)	1.14484	0.892167	1.46908	0.616249	0.539674	0.687463	0.604574	0.527659	0.676639		0.50853	Cancer
2	Epigenetic Clock (PCHorvath2 DNAmAA)	1.15342	0.891331	1.49257	0.637131	0.561853	0.706239	0.630795	0.555213	0.700462		0.537083	Cancer
3	Epigenetic Clock (PCHorvath2 DNAmAA)	1.16011	0.894146	1.50519	0.673736	0.595939	0.743013	0.674552	0.600221	0.741026		0.497642	Cancer
0	Epigenetic Clock (PCHannum DNAmAA)	1.1803	0.917196	1.51888	0.51806	0.439254	0.595977						Cancer
1	Epigenetic Clock (PCHannum DNAmAA)	1.14185	0.888192	1.46794	0.617679	0.540858	0.689036	0.604574	0.527659	0.676639		0.870958	Cancer
2	Epigenetic Clock (PCHannum DNAmAA)	1.14569	0.887613	1.47881	0.638122	0.562667	0.707331	0.630795	0.555213	0.700462		0.841403	Cancer
3	Epigenetic Clock (PCHannum DNAmAA)	1.15084	0.891431	1.48573	0.673632	0.596035	0.742758	0.674552	0.600221	0.741026		0.882783	Cancer
0	Epigenetic Clock (PCPhenoAge DNAmAA)	1.1935	0.937915	1.51873	0.528938	0.447446	0.608916						Cancer
1	Epigenetic Clock (PCPhenoAge DNAmAA)	1.16117	0.914095	1.47504	0.620652	0.543047	0.69254	0.604574	0.527659	0.676639		0.382077	Cancer
2	Epigenetic Clock (PCPhenoAge DNAmAA)	1.17015	0.914346	1.49751	0.637926	0.561689	0.7078	0.630795	0.555213	0.700462		0.357359	Cancer
3	Epigenetic Clock (PCPhenoAge DNAmAA)	1.15446	0.89939	1.48187	0.673508	0.596155	0.742446	0.674552	0.600221	0.741026		0.454069	Cancer
0	Epigenetic Clock (PCGrimAge DNAmAA)	1.27972	0.999493	1.6385	0.541775	0.454118	0.62692						Cancer
1	Epigenetic Clock (PCGrimAge DNAmAA)	1.23096	0.937018	1.61712	0.61927	0.540508	0.692219	0.604574	0.527659	0.676639		0.911697	Cancer
2	Epigenetic Clock (PCGrimAge DNAmAA)	1.24278	0.917792	1.68284	0.632161	0.553219	0.704603	0.630795	0.555213	0.700462		0.806421	Cancer
3	Epigenetic Clock (PCGrimAge DNAmAA)	1.22385	0.903185	1.65838	0.669782	0.589834	0.74099	0.674552	0.600221	0.741026		0.86479	Cancer
0	Epigenetic Clock (7-CpG DNAmAA)	0.937152	0.719197	1.22116	0.522618	0.445565	0.598608						Cancer
1	Epigenetic Clock (7-CpG DNAmAA)	0.919943	0.706459	1.19794	0.608715	0.531161	0.681142	0.604574	0.527659	0.676639		0.732871	Cancer
2	Epigenetic Clock (7-CpG DNAmAA)	0.919272	0.701537	1.20459	0.633221	0.555352	0.704704	0.630795	0.555213	0.700462		0.772425	Cancer
3	Epigenetic Clock (7-CpG DNAmAA)	0.907995	0.692167	1.19112	0.678717	0.603887	0.745371	0.674552	0.600221	0.741026		0.756534	Cancer
0	Muscle Strength (HGS cut-off, impaired)	1.97342	1.17926	3.3024	0.580659	0.515535	0.643089						Cancer
1	Muscle Strength (HGS cut-off, impaired)	1.83458	1.08758	3.09466	0.630212	0.549361	0.704363	0.604574	0.527659	0.676639		0.595788	Cancer
2	Muscle Strength (HGS cut-off, impaired)	1.82524	1.06832	3.11846	0.65507	0.579593	0.723463	0.630795	0.555213	0.700462		0.568871	Cancer
3	Muscle Strength (HGS cut-off, impaired)	1.78836	1.03381	3.09363	0.682016	0.602723	0.751996	0.674552	0.600221	0.741026		0.62004	Cancer
0	Timed-Up-and-Go (TUG, impaired)	2.17405	1.2747	3.70792	0.575219	0.513029	0.635115						Cancer
1	Timed-Up-and-Go (TUG, impaired)	1.92953	1.12294	3.31547	0.6273	0.546411	0.70164	0.604574	0.527659	0.676639		0.362713	Cancer
2	Timed-Up-and-Go (TUG, impaired)	1.89533	1.09154	3.29099	0.649188	0.571927	0.719347	0.630795	0.555213	0.700462		0.310448	Cancer
3	Timed-Up-and-Go (TUG, impaired)	1.8712	1.05121	3.33082	0.69063	0.616914	0.755777	0.674552	0.600221	0.741026		0.348036	Cancer
0	Standing Balance Test (Tinetti Test part 1, impaired)	1.53922	0.916411	2.5853	0.551847	0.486649	0.615311						Cancer
1	Standing Balance Test (Tinetti Test part 1, impaired)	1.41854	0.83337	2.4146	0.615499	0.536354	0.688968	0.604574	0.527659	0.676639		0.522011	Cancer
2	Standing Balance Test (Tinetti Test part 1, impaired)	1.38664	0.803481	2.39304	0.644951	0.570317	0.713141	0.630795	0.555213	0.700462		0.515637	Cancer
3	Standing Balance Test (Tinetti Test part 1, impaired)	1.30284	0.744615	2.27955	0.68409	0.609084	0.750597	0.674552	0.600221	0.741026		0.5664	Cancer
0	Frailty Phenotype (Fried Frailty Phenotype, frail)	2.3489	1.32602	4.16084	0.600274	0.541268	0.656506						Cancer
1	Frailty Phenotype (Fried Frailty Phenotype, frail)	2.21722	1.24617	3.94491	0.656456	0.583505	0.722701	0.604574	0.527659	0.676639		0.408659	Cancer
2	Frailty Phenotype (Fried Frailty Phenotype, frail)	2.19589	1.19975	4.0191	0.671464	0.599918	0.735848	0.630795	0.555213	0.700462		0.38854	Cancer
3	Frailty Phenotype (Fried Frailty Phenotype, frail)	2.15488	1.16832	3.97455	0.696903	0.625024	0.760288	0.674552	0.600221	0.741026		0.369596	Cancer
0	Insulin-Like Growth Factor 1 (ILGF1)	0.883885	0.604774	1.29181	0.541056	0.431333	0.646937						Cardio
1	Insulin-Like Growth Factor 1 (ILGF1)	0.957047	0.649147	1.41099	0.619423	0.529253	0.702044	0.615853	0.531988	0.693352		0.637387	Cardio
2	Insulin-Like Growth Factor 1 (ILGF1)	0.987263	0.651134	1.49691	0.652686	0.558287	0.736435	0.646715	0.555617	0.728272		0.801359	Cardio
3	Insulin-Like Growth Factor 1 (ILGF1)	0.991654	0.653609	1.50453	0.666431	0.568947	0.751499	0.660224	0.566856	0.742603		0.821281	Cardio
0	Growth Differentiation Factor 15 (DNAmGDF15)	1.11503	0.83594	1.4873	0.521904	0.436599	0.60595						Cardio
1	Growth Differentiation Factor 15 (DNAmGDF15)	0.904456	0.65537	1.24821	0.615962	0.534434	0.691456	0.615853	0.531988	0.693352		0.161305	Cardio
2	Growth Differentiation Factor 15 (DNAmGDF15)	0.897118	0.648752	1.24057	0.651729	0.562918	0.731114	0.646715	0.555617	0.728272		0.168047	Cardio
3	Growth Differentiation Factor 15 (DNAmGDF15)	0.890112	0.642315	1.2335	0.663903	0.571957	0.744907	0.660224	0.566856	0.742603		0.18589	Cardio
0	High Sensitivity C-reactive protein (hsCRP)	1.35311	1.00398	1.82364	0.579037	0.498366	0.655697						Cardio
1	High Sensitivity C-reactive protein (hsCRP)	1.35469	1.0056	1.82497	0.639738	0.551957	0.719073	0.615853	0.531988	0.693352		0.0389345	Cardio
2	High Sensitivity C-reactive protein (hsCRP)	1.35282	0.998495	1.83289	0.670267	0.580435	0.749177	0.646715	0.555617	0.728272		0.0343977	Cardio
3	High Sensitivity C-reactive protein (hsCRP)	1.37502	0.996929	1.8965	0.679467	0.586724	0.759915	0.660224	0.566856	0.742603		0.0452337	Cardio
0	C-Reactive Protein (CRP)	1.243	0.933797	1.65458	0.562016	0.484863	0.636281						Cardio
1	C-Reactive Protein (CRP)	1.24396	0.932973	1.65861	0.627856	0.543863	0.704777	0.615853	0.531988	0.693352		0.0542826	Cardio
2	C-Reactive Protein (CRP)	1.23736	0.923286	1.65827	0.656838	0.566451	0.737126	0.646715	0.555617	0.728272		0.0480526	Cardio
3	C-Reactive Protein (CRP)	1.24622	0.91469	1.69792	0.668116	0.577939	0.747445	0.660224	0.566856	0.742603		0.0588448	Cardio
0	Muscle Mass (BMI-standardized ALM)	1.02293	0.753514	1.38868	0.515871	0.409104	0.621209						Cardio
1	Muscle Mass (BMI-standardized ALM)	0.713269	0.419736	1.21208	0.634492	0.532023	0.726076	0.615853	0.531988	0.693352		0.36504	Cardio
2	Muscle Mass (BMI-standardized ALM)	0.739086	0.431808	1.26503	0.662408	0.554912	0.755386	0.646715	0.555617	0.728272		0.364454	Cardio
3	Muscle Mass (BMI-standardized ALM)	0.67097	0.343829	1.30938	0.677796	0.565345	0.772844	0.660224	0.566856	0.742603		0.415728	Cardio
0	Hand Grip Strength (HGS)	0.871542	0.64717	1.1737	0.535513	0.451748	0.61732						Cardio
1	Hand Grip Strength (HGS)	0.503366	0.309251	0.819326	0.676465	0.590433	0.752014	0.615853	0.531988	0.693352		0.523588	Cardio
2	Hand Grip Strength (HGS)	0.504949	0.30555	0.834475	0.688275	0.602257	0.763011	0.646715	0.555617	0.728272		0.519566	Cardio
3	Hand Grip Strength (HGS)	0.518594	0.313038	0.859127	0.692305	0.601882	0.770038	0.660224	0.566856	0.742603		0.533019	Cardio
0	Cognitive Health (DSST)	0.57481	0.441051	0.749134	0.63274	0.541056	0.715732						Cardio
1	Cognitive Health (DSST)	0.631372	0.478785	0.832588	0.661354	0.575149	0.738035	0.615853	0.531988	0.693352		0.179264	Cardio
2	Cognitive Health (DSST)	0.624578	0.468513	0.832631	0.688211	0.602025	0.763078	0.646715	0.555617	0.728272		0.173416	Cardio
3	Cognitive Health (DSST)	0.630115	0.469229	0.846163	0.692321	0.603518	0.768851	0.660224	0.566856	0.742603		0.1766	Cardio
0	Blood Pressure (systolic)	0.894004	0.662047	1.20723	0.527745	0.442906	0.611012						Cardio
1	Blood Pressure (systolic)	0.845278	0.622232	1.14828	0.619454	0.533651	0.698393	0.615853	0.531988	0.693352		0.518849	Cardio
2	Blood Pressure (systolic)	0.847199	0.620812	1.15614	0.65421	0.563436	0.734987	0.646715	0.555617	0.728272		0.601808	Cardio
3	Blood Pressure (systolic)	0.848379	0.620384	1.16016	0.664695	0.571482	0.746621	0.660224	0.566856	0.742603		0.641804	Cardio
0	Epigenetic Clock (DunedinPACE)	1.90297	1.49108	2.42865	0.682725	0.598368	0.756571						Cardio
1	Epigenetic Clock (DunedinPACE)	1.83717	1.4151	2.38512	0.698755	0.607478	0.776611	0.615853	0.531988	0.693352		0.157183	Cardio
2	Epigenetic Clock (DunedinPACE)	1.80016	1.37619	2.35475	0.719581	0.628607	0.795519	0.646715	0.555617	0.728272		0.166337	Cardio
3	Epigenetic Clock (DunedinPACE)	1.80559	1.37604	2.36922	0.718619	0.626919	0.795145	0.660224	0.566856	0.742603		0.180927	Cardio
0	Epigenetic Clock (Horvath DNAmAA)	1.17073	0.882255	1.55353	0.539918	0.452141	0.625286						Cardio
1	Epigenetic Clock (Horvath DNAmAA)	1.11912	0.84846	1.47612	0.623402	0.53825	0.701557	0.615853	0.531988	0.693352		0.0660619	Cardio
2	Epigenetic Clock (Horvath DNAmAA)	1.11372	0.838157	1.47988	0.650983	0.557918	0.733804	0.646715	0.555617	0.728272		0.0635301	Cardio
3	Epigenetic Clock (Horvath DNAmAA)	1.10924	0.834336	1.47472	0.662162	0.565994	0.746563	0.660224	0.566856	0.742603		0.0631005	Cardio
0	Epigenetic Clock (Hannum DNAmAA)	1.19718	0.906272	1.58146	0.532323	0.448504	0.614356						Cardio
1	Epigenetic Clock (Hannum DNAmAA)	1.12889	0.855032	1.49047	0.632001	0.55358	0.704013	0.615853	0.531988	0.693352		0.0942901	Cardio
2	Epigenetic Clock (Hannum DNAmAA)	1.12815	0.847544	1.50166	0.661028	0.571275	0.740526	0.646715	0.555617	0.728272		0.0902758	Cardio
3	Epigenetic Clock (Hannum DNAmAA)	1.12708	0.84708	1.49964	0.673203	0.581191	0.753571	0.660224	0.566856	0.742603		0.0960524	Cardio
0	Epigenetic Clock (PhenoAge DNAmAA)	1.02875	0.770299	1.37392	0.489985	0.402982	0.577598						Cardio
1	Epigenetic Clock (PhenoAge DNAmAA)	0.996581	0.744406	1.33418	0.616143	0.531815	0.694022	0.615853	0.531988	0.693352		0.558087	Cardio
2	Epigenetic Clock (PhenoAge DNAmAA)	1.02299	0.75483	1.38641	0.647756	0.555298	0.730327	0.646715	0.555617	0.728272		0.562416	Cardio
3	Epigenetic Clock (PhenoAge DNAmAA)	1.00925	0.739776	1.37689	0.659934	0.565399	0.743243	0.660224	0.566856	0.742603		0.534794	Cardio
0	Epigenetic Clock (GrimAge DNAmAA)	1.64219	1.25803	2.14364	0.623847	0.531285	0.708171						Cardio
1	Epigenetic Clock (GrimAge DNAmAA)	1.62324	1.21011	2.17741	0.659459	0.564423	0.743194	0.615853	0.531988	0.693352		0.919998	Cardio
2	Epigenetic Clock (GrimAge DNAmAA)	1.6405	1.17638	2.28772	0.681341	0.585575	0.763899	0.646715	0.555617	0.728272		0.805929	Cardio
3	Epigenetic Clock (GrimAge DNAmAA)	1.63048	1.16734	2.27738	0.690316	0.59381	0.772672	0.660224	0.566856	0.742603		0.862112	Cardio
0	Epigenetic Clock (GrimAge2 DNAmAA)	1.5202	1.16725	1.97987	0.612117	0.516432	0.699872						Cardio
1	Epigenetic Clock (GrimAge2 DNAmAA)	1.48258	1.11441	1.97237	0.647026	0.54889	0.734154	0.615853	0.531988	0.693352		0.969279	Cardio
2	Epigenetic Clock (GrimAge2 DNAmAA)	1.48011	1.0702	2.04704	0.669982	0.572143	0.755028	0.646715	0.555617	0.728272		0.922641	Cardio
3	Epigenetic Clock (GrimAge2 DNAmAA)	1.4702	1.06129	2.03666	0.679979	0.582064	0.764245	0.660224	0.566856	0.742603		0.962166	Cardio
0	Epigenetic Clock (PCHorvath1 DNAmAA)	1.02731	0.768082	1.37402	0.485901	0.394815	0.577933						Cardio
1	Epigenetic Clock (PCHorvath1 DNAmAA)	1.01684	0.762168	1.35661	0.616988	0.532813	0.694688	0.615853	0.531988	0.693352		0.315401	Cardio
2	Epigenetic Clock (PCHorvath1 DNAmAA)	1.00464	0.744504	1.35567	0.646326	0.55456	0.728444	0.646715	0.555617	0.728272		0.318571	Cardio
3	Epigenetic Clock (PCHorvath1 DNAmAA)	1.00672	0.74598	1.3586	0.659831	0.564762	0.743563	0.660224	0.566856	0.742603		0.329812	Cardio
0	Epigenetic Clock (PCHorvath2 DNAmAA)	1.12373	0.84802	1.48908	0.509101	0.408416	0.609053						Cardio
1	Epigenetic Clock (PCHorvath2 DNAmAA)	1.11509	0.84352	1.47409	0.623028	0.53835	0.700807	0.615853	0.531988	0.693352		0.0883829	Cardio
2	Epigenetic Clock (PCHorvath2 DNAmAA)	1.10264	0.823678	1.47607	0.653693	0.561542	0.735595	0.646715	0.555617	0.728272		0.0859305	Cardio
3	Epigenetic Clock (PCHorvath2 DNAmAA)	1.103	0.822319	1.47947	0.665811	0.571052	0.748843	0.660224	0.566856	0.742603		0.0800744	Cardio
0	Epigenetic Clock (PCHannum DNAmAA)	1.27884	0.971204	1.68393	0.540217	0.453252	0.624799						Cardio
1	Epigenetic Clock (PCHannum DNAmAA)	1.22984	0.937091	1.61404	0.642073	0.561602	0.715261	0.615853	0.531988	0.693352		0.122899	Cardio
2	Epigenetic Clock (PCHannum DNAmAA)	1.21318	0.91824	1.60285	0.665762	0.576365	0.744653	0.646715	0.555617	0.728272		0.127188	Cardio
3	Epigenetic Clock (PCHannum DNAmAA)	1.20878	0.914578	1.59761	0.675983	0.583601	0.756424	0.660224	0.566856	0.742603		0.122601	Cardio
0	Epigenetic Clock (PCPhenoAge DNAmAA)	1.2906	0.998771	1.6677	0.572189	0.490437	0.65018						Cardio
1	Epigenetic Clock (PCPhenoAge DNAmAA)	1.24688	0.96966	1.60335	0.645865	0.562611	0.721128	0.615853	0.531988	0.693352		0.486807	Cardio
2	Epigenetic Clock (PCPhenoAge DNAmAA)	1.24593	0.958136	1.62018	0.665427	0.575425	0.744811	0.646715	0.555617	0.728272		0.467552	Cardio
3	Epigenetic Clock (PCPhenoAge DNAmAA)	1.23399	0.945289	1.61085	0.67434	0.5821	0.754797	0.660224	0.566856	0.742603		0.406775	Cardio
0	Epigenetic Clock (PCGrimAge DNAmAA)	1.5933	1.23097	2.06227	0.630112	0.540418	0.711642						Cardio
1	Epigenetic Clock (PCGrimAge DNAmAA)	1.59514	1.20885	2.10489	0.669553	0.580297	0.748068	0.615853	0.531988	0.693352		0.303222	Cardio
2	Epigenetic Clock (PCGrimAge DNAmAA)	1.61398	1.16584	2.2344	0.687898	0.596229	0.766893	0.646715	0.555617	0.728272		0.319997	Cardio
3	Epigenetic Clock (PCGrimAge DNAmAA)	1.59753	1.1511	2.21709	0.698406	0.606762	0.776558	0.660224	0.566856	0.742603		0.286907	Cardio
0	Epigenetic Clock (7-CpG DNAmAA)	0.937754	0.698481	1.25899	0.523964	0.436873	0.609621						Cardio
1	Epigenetic Clock (7-CpG DNAmAA)	0.928793	0.69392	1.24316	0.61657	0.529907	0.696411	0.615853	0.531988	0.693352		0.610471	Cardio
2	Epigenetic Clock (7-CpG DNAmAA)	0.934868	0.695305	1.25697	0.645867	0.553498	0.728501	0.646715	0.555617	0.728272		0.565924	Cardio
3	Epigenetic Clock (7-CpG DNAmAA)	0.933284	0.693868	1.25531	0.658585	0.563697	0.742272	0.660224	0.566856	0.742603		0.562051	Cardio
0	Muscle Strength (HGS cut-off, impaired)	2.04364	1.14775	3.63883	0.586254	0.512697	0.656154						Cardio
1	Muscle Strength (HGS cut-off, impaired)	1.82924	1.01763	3.28817	0.646141	0.555884	0.727061	0.615853	0.531988	0.693352		0.889763	Cardio
2	Muscle Strength (HGS cut-off, impaired)	1.7832	0.974001	3.26467	0.663015	0.570241	0.744728	0.646715	0.555617	0.728272		0.972573	Cardio
3	Muscle Strength (HGS cut-off, impaired)	1.76604	0.949097	3.28618	0.669553	0.573003	0.753657	0.660224	0.566856	0.742603		0.951908	Cardio
0	Timed-Up-and-Go (TUG, impaired)	1.70047	0.911025	3.17399	0.542549	0.477297	0.606374						Cardio
1	Timed-Up-and-Go (TUG, impaired)	1.44368	0.767342	2.71615	0.626281	0.540361	0.70491	0.615853	0.531988	0.693352		0.235836	Cardio
2	Timed-Up-and-Go (TUG, impaired)	1.39758	0.731317	2.67084	0.650348	0.559838	0.731184	0.646715	0.555617	0.728272		0.195717	Cardio
3	Timed-Up-and-Go (TUG, impaired)	1.37162	0.70057	2.68546	0.662948	0.57058	0.74435	0.660224	0.566856	0.742603		0.203429	Cardio
0	Standing Balance Test (Tinetti Test part 1, impaired)	1.3497	0.749172	2.43162	0.532508	0.460244	0.603433						Cardio
1	Standing Balance Test (Tinetti Test part 1, impaired)	1.16958	0.637229	2.14665	0.618195	0.532609	0.697023	0.615853	0.531988	0.693352		0.0862646	Cardio
2	Standing Balance Test (Tinetti Test part 1, impaired)	1.09124	0.581789	2.04679	0.648209	0.556191	0.730397	0.646715	0.555617	0.728272		0.0882341	Cardio
3	Standing Balance Test (Tinetti Test part 1, impaired)	1.05719	0.554327	2.01623	0.660408	0.5659	0.743661	0.660224	0.566856	0.742603		0.0888439	Cardio
0	Frailty Phenotype (Fried Frailty Phenotype, frail)	1.70949	0.934201	3.12818	0.560789	0.490199	0.629002						Cardio
1	Frailty Phenotype (Fried Frailty Phenotype, frail)	1.55925	0.847233	2.86966	0.63592	0.547134	0.716324	0.615853	0.531988	0.693352		0.150556	Cardio
2	Frailty Phenotype (Fried Frailty Phenotype, frail)	1.40941	0.731762	2.71461	0.653108	0.560269	0.735595	0.646715	0.555617	0.728272		0.139786	Cardio
3	Frailty Phenotype (Fried Frailty Phenotype, frail)	1.39196	0.715291	2.70875	0.663488	0.568431	0.746929	0.660224	0.566856	0.742603		0.127819	Cardio
0	Insulin-Like Growth Factor 1 (ILGF1)	1.05689	0.78992	1.41409	0.519299	0.433238	0.60423						three most frequent
1	Insulin-Like Growth Factor 1 (ILGF1)	1.13314	0.843881	1.52154	0.600639	0.519967	0.676197	0.600855	0.532626	0.66538		0.415558	three most frequent
2	Insulin-Like Growth Factor 1 (ILGF1)	1.17181	0.869034	1.58009	0.626605	0.550254	0.697129	0.627964	0.559497	0.691654		0.537611	three most frequent
3	Insulin-Like Growth Factor 1 (ILGF1)	1.17575	0.873386	1.5828	0.668661	0.591351	0.737829	0.664549	0.595236	0.727427		0.570193	three most frequent
0	Growth Differentiation Factor 15 (DNAmGDF15)	1.02601	0.816554	1.2892	0.490061	0.420119	0.560394						three most frequent
1	Growth Differentiation Factor 15 (DNAmGDF15)	0.8683	0.673613	1.11926	0.605986	0.540044	0.668281	0.600855	0.532626	0.66538		0.050082	three most frequent
2	Growth Differentiation Factor 15 (DNAmGDF15)	0.864003	0.669272	1.11539	0.636816	0.570656	0.698174	0.627964	0.559497	0.691654		0.0573329	three most frequent
3	Growth Differentiation Factor 15 (DNAmGDF15)	0.862801	0.667709	1.1149	0.669919	0.601929	0.731478	0.664549	0.595236	0.727427		0.0838547	three most frequent
0	High Sensitivity C-reactive protein (hsCRP)	1.23417	0.973454	1.56471	0.55674	0.487693	0.623663						three most frequent
1	High Sensitivity C-reactive protein (hsCRP)	1.23849	0.978754	1.56715	0.608724	0.535812	0.677086	0.600855	0.532626	0.66538		0.100936	three most frequent
2	High Sensitivity C-reactive protein (hsCRP)	1.22907	0.968815	1.55923	0.642572	0.572082	0.707389	0.627964	0.559497	0.691654		0.0900158	three most frequent
3	High Sensitivity C-reactive protein (hsCRP)	1.26223	0.982914	1.62093	0.679523	0.609224	0.74252	0.664549	0.595236	0.727427		0.157669	three most frequent
0	C-Reactive Protein (CRP)	1.19226	0.952957	1.49166	0.548045	0.485266	0.609331						three most frequent
1	C-Reactive Protein (CRP)	1.19576	0.955447	1.49652	0.607711	0.539017	0.67239	0.600855	0.532626	0.66538		0.102388	three most frequent
2	C-Reactive Protein (CRP)	1.18382	0.943619	1.48517	0.638301	0.57016	0.701299	0.627964	0.559497	0.691654		0.0866381	three most frequent
3	C-Reactive Protein (CRP)	1.21401	0.958587	1.5375	0.675386	0.607122	0.736929	0.664549	0.595236	0.727427		0.145747	three most frequent
0	Muscle Mass (BMI-standardized ALM)	1.08918	0.858486	1.38186	0.521835	0.452129	0.590702						three most frequent
1	Muscle Mass (BMI-standardized ALM)	0.834455	0.553799	1.25734	0.602881	0.523216	0.67744	0.600855	0.532626	0.66538		0.22192	three most frequent
2	Muscle Mass (BMI-standardized ALM)	0.87649	0.579134	1.32652	0.629897	0.55187	0.701683	0.627964	0.559497	0.691654		0.230216	three most frequent
3	Muscle Mass (BMI-standardized ALM)	0.784643	0.463751	1.32758	0.677094	0.586619	0.756003	0.664549	0.595236	0.727427		0.270105	three most frequent
0	Hand Grip Strength (HGS)	0.922883	0.733331	1.16143	0.512248	0.449106	0.575002						three most frequent
1	Hand Grip Strength (HGS)	0.565226	0.387545	0.824371	0.646237	0.578438	0.708624	0.600855	0.532626	0.66538		0.832766	three most frequent
2	Hand Grip Strength (HGS)	0.574324	0.390778	0.844079	0.661722	0.593849	0.723534	0.627964	0.559497	0.691654		0.826254	three most frequent
3	Hand Grip Strength (HGS)	0.609496	0.415445	0.894188	0.683897	0.613647	0.746647	0.664549	0.595236	0.727427		0.771498	three most frequent
0	Cognitive Health (DSST)	0.706689	0.56832	0.878748	0.577519	0.506095	0.645843						three most frequent
1	Cognitive Health (DSST)	0.768002	0.614025	0.960591	0.616271	0.548145	0.680121	0.600855	0.532626	0.66538		0.109369	three most frequent
2	Cognitive Health (DSST)	0.768108	0.610901	0.96577	0.636782	0.568594	0.69988	0.627964	0.559497	0.691654		0.11868	three most frequent
3	Cognitive Health (DSST)	0.791387	0.624901	1.00223	0.667583	0.598796	0.729897	0.664549	0.595236	0.727427		0.124869	three most frequent
0	Blood Pressure (systolic)	0.904744	0.717044	1.14158	0.527201	0.463648	0.589884						three most frequent
1	Blood Pressure (systolic)	0.862855	0.680589	1.09393	0.60392	0.535225	0.668747	0.600855	0.532626	0.66538		0.594409	three most frequent
2	Blood Pressure (systolic)	0.870441	0.684859	1.10631	0.633531	0.563133	0.698655	0.627964	0.559497	0.691654		0.686507	three most frequent
3	Blood Pressure (systolic)	0.882826	0.694662	1.12196	0.662287	0.590811	0.727047	0.664549	0.595236	0.727427		0.804175	three most frequent
0	Epigenetic Clock (DunedinPACE)	1.70878	1.40262	2.08176	0.645637	0.577388	0.70843						three most frequent
1	Epigenetic Clock (DunedinPACE)	1.6453	1.33779	2.0235	0.658953	0.586513	0.724659	0.600855	0.532626	0.66538		0.0854359	three most frequent
2	Epigenetic Clock (DunedinPACE)	1.61476	1.30546	1.99735	0.677189	0.60637	0.740715	0.627964	0.559497	0.691654		0.0838613	three most frequent
3	Epigenetic Clock (DunedinPACE)	1.59024	1.27794	1.97885	0.690866	0.619032	0.754527	0.664549	0.595236	0.727427		0.111504	three most frequent
0	Epigenetic Clock (Horvath DNAmAA)	1.17066	0.937527	1.46177	0.541185	0.475205	0.605752						three most frequent
1	Epigenetic Clock (Horvath DNAmAA)	1.12292	0.901367	1.39894	0.607982	0.539315	0.672626	0.600855	0.532626	0.66538		0.358867	three most frequent
2	Epigenetic Clock (Horvath DNAmAA)	1.11464	0.891941	1.39294	0.632148	0.562864	0.696373	0.627964	0.559497	0.691654		0.315567	three most frequent
3	Epigenetic Clock (Horvath DNAmAA)	1.1082	0.885882	1.38631	0.666354	0.595628	0.73031	0.664549	0.595236	0.727427		0.306973	three most frequent
0	Epigenetic Clock (Hannum DNAmAA)	1.20604	0.971798	1.49676	0.545644	0.480184	0.609564						three most frequent
1	Epigenetic Clock (Hannum DNAmAA)	1.1459	0.922101	1.42402	0.618338	0.554441	0.678388	0.600855	0.532626	0.66538		0.0154662	three most frequent
2	Epigenetic Clock (Hannum DNAmAA)	1.14622	0.919834	1.42833	0.643239	0.576068	0.705213	0.627964	0.559497	0.691654		0.0141939	three most frequent
3	Epigenetic Clock (Hannum DNAmAA)	1.14659	0.922247	1.4255	0.671433	0.603247	0.733084	0.664549	0.595236	0.727427		0.0147789	three most frequent
0	Epigenetic Clock (PhenoAge DNAmAA)	1.01273	0.804005	1.27563	0.500692	0.431629	0.569728						three most frequent
1	Epigenetic Clock (PhenoAge DNAmAA)	0.983072	0.778757	1.24099	0.6011	0.5326	0.665859	0.600855	0.532626	0.66538		0.939549	three most frequent
2	Epigenetic Clock (PhenoAge DNAmAA)	1.00203	0.789081	1.27243	0.628255	0.559388	0.692279	0.627964	0.559497	0.691654		0.946418	three most frequent
3	Epigenetic Clock (PhenoAge DNAmAA)	0.986465	0.772268	1.26007	0.665069	0.595113	0.728454	0.664549	0.595236	0.727427		0.905683	three most frequent
0	Epigenetic Clock (GrimAge DNAmAA)	1.42582	1.14831	1.77041	0.589576	0.518449	0.657145						three most frequent
1	Epigenetic Clock (GrimAge DNAmAA)	1.37158	1.07901	1.74346	0.619854	0.547068	0.687622	0.600855	0.532626	0.66538		0.568556	three most frequent
2	Epigenetic Clock (GrimAge DNAmAA)	1.3573	1.04011	1.77121	0.639802	0.567326	0.706421	0.627964	0.559497	0.691654		0.509792	three most frequent
3	Epigenetic Clock (GrimAge DNAmAA)	1.34517	1.03239	1.75271	0.667228	0.593666	0.733451	0.664549	0.595236	0.727427		0.615026	three most frequent
0	Epigenetic Clock (GrimAge2 DNAmAA)	1.37869	1.11396	1.70633	0.58097	0.507909	0.650644						three most frequent
1	Epigenetic Clock (GrimAge2 DNAmAA)	1.32431	1.05209	1.66696	0.615647	0.542204	0.68417	0.600855	0.532626	0.66538		0.446096	three most frequent
2	Epigenetic Clock (GrimAge2 DNAmAA)	1.30404	1.01112	1.68183	0.637626	0.565787	0.703802	0.627964	0.559497	0.691654		0.411151	three most frequent
3	Epigenetic Clock (GrimAge2 DNAmAA)	1.28598	0.999961	1.6538	0.664864	0.59222	0.730458	0.664549	0.595236	0.727427		0.486217	three most frequent
0	Epigenetic Clock (PCHorvath1 DNAmAA)	1.07452	0.858304	1.3452	0.514106	0.447576	0.580139						three most frequent
1	Epigenetic Clock (PCHorvath1 DNAmAA)	1.05693	0.844863	1.32222	0.604147	0.536024	0.668455	0.600855	0.532626	0.66538		0.344549	three most frequent
2	Epigenetic Clock (PCHorvath1 DNAmAA)	1.04835	0.83269	1.31985	0.630475	0.561794	0.69425	0.627964	0.559497	0.691654		0.344204	three most frequent
3	Epigenetic Clock (PCHorvath1 DNAmAA)	1.04818	0.833994	1.31736	0.665502	0.595646	0.728785	0.664549	0.595236	0.727427		0.342899	three most frequent
0	Epigenetic Clock (PCHorvath2 DNAmAA)	1.13896	0.913239	1.42046	0.524728	0.453706	0.594763						three most frequent
1	Epigenetic Clock (PCHorvath2 DNAmAA)	1.12596	0.903942	1.40252	0.60957	0.541848	0.673318	0.600855	0.532626	0.66538		0.0802208	three most frequent
2	Epigenetic Clock (PCHorvath2 DNAmAA)	1.12195	0.894017	1.408	0.636174	0.567538	0.699681	0.627964	0.559497	0.691654		0.0742373	three most frequent
3	Epigenetic Clock (PCHorvath2 DNAmAA)	1.12321	0.894013	1.41117	0.668133	0.598322	0.73126	0.664549	0.595236	0.727427		0.0622712	three most frequent
0	Epigenetic Clock (PCHannum DNAmAA)	1.21725	0.978502	1.51424	0.536349	0.468052	0.603309						three most frequent
1	Epigenetic Clock (PCHannum DNAmAA)	1.17688	0.946817	1.46284	0.618632	0.552056	0.681029	0.600855	0.532626	0.66538		0.227578	three most frequent
2	Epigenetic Clock (PCHannum DNAmAA)	1.16468	0.93493	1.45088	0.640902	0.572631	0.703906	0.627964	0.559497	0.691654		0.215754	three most frequent
3	Epigenetic Clock (PCHannum DNAmAA)	1.16067	0.932784	1.44423	0.670091	0.600833	0.732678	0.664549	0.595236	0.727427		0.189739	three most frequent
0	Epigenetic Clock (PCPhenoAge DNAmAA)	1.20318	0.975737	1.48364	0.544052	0.474029	0.612375						three most frequent
1	Epigenetic Clock (PCPhenoAge DNAmAA)	1.17019	0.950214	1.44109	0.617692	0.54934	0.681683	0.600855	0.532626	0.66538		0.905034	three most frequent
2	Epigenetic Clock (PCPhenoAge DNAmAA)	1.16868	0.943308	1.44791	0.637444	0.568196	0.701422	0.627964	0.559497	0.691654		0.872513	three most frequent
3	Epigenetic Clock (PCPhenoAge DNAmAA)	1.14756	0.924309	1.42473	0.666765	0.597366	0.729616	0.664549	0.595236	0.727427		0.699527	three most frequent
0	Epigenetic Clock (PCGrimAge DNAmAA)	1.35675	1.09636	1.67898	0.570592	0.496486	0.641663						three most frequent
1	Epigenetic Clock (PCGrimAge DNAmAA)	1.31994	1.04433	1.66829	0.621685	0.552629	0.686136	0.600855	0.532626	0.66538		0.56439	three most frequent
2	Epigenetic Clock (PCGrimAge DNAmAA)	1.30211	1.00275	1.69084	0.638483	0.567688	0.703735	0.627964	0.559497	0.691654		0.553522	three most frequent
3	Epigenetic Clock (PCGrimAge DNAmAA)	1.28071	0.985696	1.66401	0.66642	0.595301	0.730696	0.664549	0.595236	0.727427		0.498672	three most frequent
0	Epigenetic Clock (7-CpG DNAmAA)	0.925809	0.733661	1.16828	0.523455	0.457956	0.588157						three most frequent
1	Epigenetic Clock (7-CpG DNAmAA)	0.90723	0.719186	1.14444	0.606117	0.537095	0.671149	0.600855	0.532626	0.66538		0.9404	three most frequent
2	Epigenetic Clock (7-CpG DNAmAA)	0.908107	0.716951	1.15023	0.630354	0.56102	0.694696	0.627964	0.559497	0.691654		0.87889	three most frequent
3	Epigenetic Clock (7-CpG DNAmAA)	0.899508	0.709598	1.14024	0.666592	0.597998	0.728791	0.664549	0.595236	0.727427		0.886606	three most frequent
0	Muscle Strength (HGS cut-off, impaired)	1.90389	1.20923	2.99763	0.575097	0.518256	0.630019						three most frequent
1	Muscle Strength (HGS cut-off, impaired)	1.77545	1.12006	2.81432	0.628134	0.557332	0.693832	0.600855	0.532626	0.66538		0.978883	three most frequent
2	Muscle Strength (HGS cut-off, impaired)	1.73037	1.07941	2.77393	0.647553	0.578007	0.71136	0.627964	0.559497	0.691654		0.909273	three most frequent
3	Muscle Strength (HGS cut-off, impaired)	1.69826	1.04615	2.75687	0.672177	0.60001	0.737029	0.664549	0.595236	0.727427		0.999142	three most frequent
0	Timed-Up-and-Go (TUG, impaired)	2.04597	1.27332	3.28748	0.567849	0.514	0.62014						three most frequent
1	Timed-Up-and-Go (TUG, impaired)	1.81959	1.12518	2.94256	0.623713	0.552204	0.690209	0.600855	0.532626	0.66538		0.425582	three most frequent
2	Timed-Up-and-Go (TUG, impaired)	1.7536	1.07575	2.85859	0.641861	0.571358	0.70672	0.627964	0.559497	0.691654		0.364837	three most frequent
3	Timed-Up-and-Go (TUG, impaired)	1.73908	1.0454	2.89305	0.676788	0.608509	0.73828	0.664549	0.595236	0.727427		0.432846	three most frequent
0	Standing Balance Test (Tinetti Test part 1, impaired)	1.4855	0.941224	2.34452	0.54615	0.489078	0.602034						three most frequent
1	Standing Balance Test (Tinetti Test part 1, impaired)	1.37314	0.86001	2.19242	0.61175	0.540784	0.678274	0.600855	0.532626	0.66538		0.516508	three most frequent
2	Standing Balance Test (Tinetti Test part 1, impaired)	1.2874	0.797662	2.07782	0.639538	0.570348	0.703381	0.627964	0.559497	0.691654		0.534766	three most frequent
3	Standing Balance Test (Tinetti Test part 1, impaired)	1.22557	0.75074	2.00074	0.670471	0.60105	0.733175	0.664549	0.595236	0.727427		0.573897	three most frequent
0	Frailty Phenotype (Fried Frailty Phenotype, frail)	2.31387	1.40149	3.8202	0.598055	0.545813	0.648162						three most frequent
1	Frailty Phenotype (Fried Frailty Phenotype, frail)	2.19021	1.32173	3.62937	0.651285	0.583893	0.713125	0.600855	0.532626	0.66538		0.209258	three most frequent
2	Frailty Phenotype (Fried Frailty Phenotype, frail)	2.02233	1.1855	3.44986	0.658833	0.590197	0.721401	0.627964	0.559497	0.691654		0.20118	three most frequent
3	Frailty Phenotype (Fried Frailty Phenotype, frail)	1.99944	1.16455	3.43287	0.679765	0.610318	0.742067	0.664549	0.595236	0.727427		0.193784	three most frequent

## Sheet: STable12
Supplementary Table 12: C-index of Cox regression models with and without markers of aging and confounding variables. Model 1 includes age and sex, and Model 2 contains, in addition to the variables from Model 1, alcohol, smoking, physical activity, and genetic heredity. Since Muscle Strength was defined using Hand Grip Strength (HGS) data, the maximum model was calculated separately with all 12 …
Maximum Model (all biomarker of aging, except Muscle Strength)
Model	C-Index	C-Index lower 95% CI	C-Index higher 95% CI
Maximum Model (no additional variables)	0.649	0.545	0.74
Maximum Model (incl. variables Model 1)	0.704	0.628	0.771
Maximum Model (incl. variables Model 2)	0.721	0.641	0.789
Only variables Model 1	0.665	0.602	0.722
Only variables Model 2	0.68	0.615	0.738
Maximum Model (all biomarker of aging, except HGS)
Model	C-Index	C-Index lower 95% CI	C-Index higher 95% CI
Maximum Model (no additional variables)	0.652	0.547	0.744
Maximum Model (incl. variables Model 1)	0.701	0.624	0.769
Maximum Model (incl. variables Model 2)	0.719	0.638	0.788
Only variables Model 1	0.665	0.602	0.722
Only variables Model 2	0.68	0.615	0.738
Minimal Model (Epigenetic Age, Muscle Mass, and Standing Balance test)
Model	C-Index	C-Index lower 95% CI	C-Index higher 95% CI
Minimal Model (no additional variables)	0.628	0.56	0.69
Minimal Model (incl. variables Model 1)	0.69	0.625	0.748
Minimal Model (incl. variables Model 2)	0.705	0.642	0.761
Only variables Model 1	0.665	0.602	0.722
Only variables Model 2	0.68	0.615	0.738

[truncated: 2 more sheets: STable13, STable14]
